# Supplementary material for: Trends in the incidence and associated factors of late-onset sepsis associated with improved survival in extremely preterm infants born at 23–26 weeks’ gestation: a retrospective study
Source: BMC Pediatr. 2018 May 23;18:172. doi: 10.1186/s12887-018-1130-y (PMC5966853; doi:10.1186/s12887-018-1130-y)
Supplement: Supplementary file 2 — The datasets supporting the conclusion of this study. (XLSX 112 kb) [file 12887_2018_1130_MOESM2_ESM.xlsx]

## Sheet: Sheet1
Year	Sepsis	Period	ga_w	BWT100	Male	Aga	as5	PROM7	Chorio_p	Pih	M_steroid	HD7	INTU7	DX7	DX7c	DX7d	UMB7	PCVC7	ANTI7	Outcome	Rds	Pda	BPD Gr	NEC2b	IVH3	ROP3	UMB	UVC7	UAC7	UMB10	SIMV7	HFOV7	CPAP7	OX7	OXY10	DX10	ANTI10	TPN7	PCVC10	INTU10
0	2	1	25	8.78	1	2	7	0	1	1	1	14.7143	4.28571	0	1	1	0	2.71429	2.28571	1	2	2	1	1	1	1	0	0	0	0	4.28571	0	2	7.14286	5	0	1.6	2.28571	1.9	3
0	2	1	24	5.57	1	2	3	0	2	1	2	5.57143	6.71429	0	1	1	0.714286	5	3.71429	2	2	2	.	1	1	1	5	0	0	0.5	2.85714	3.85714	0	0	0	0	2.6	3.28571	3.5	4.7
0	2	1	26	9.3	1	2	4	1.28571	2	1	2	12.2857	2.57143	0	1	1	0	4.71429	4.85714	1	2	2	1	1	1	1	0	0	0	0	2.57143	0	1	1.57143	1.1	0	3.4	4	3.3	1.8
0	2	1	26	8.62	2	2	6	0	1	1	1	13	1.71429	0	1	1	0.714286	2.85714	7.57143	1	2	2	1	1	1	1	5	0	0	0.5	1.71429	0	4.42857	5.28571	3.7	0	5.3	2.85714	2	1.2
0	2	1	25	9.9	2	2	5	0	1	1	1	12.8571	1	0	1	1	0.714286	2.14286	2.28571	1	2	2	1	1	1	2	5	0	0	0.5	1	0	2.42857	5.42857	3.8	0	1.6	1.71429	1.5	0.7
1	2	1	24	6.73	1	2	7	0	1	1	1	1.57143	1.42857	0	1	1	1.57143	0	1	2	2	2	.	2	2	1	11	0	0	1.1	1.42857	0	0	0	0	0	0.7	1.14286	0	1
4	2	1	24	6.86	2	2	7	0	2	1	1	1.85714	2.14286	0	1	1	1.42857	0	1.14286	2	2	2	.	2	1	1	10	1	0	1	1.28571	0.857143	0	0	0	0	0.8	1.42857	0	1.5
4	2	1	24	6.09	1	1	6	0	1	1	2	0.714286	0.857143	0	1	1	0.571429	0	0.142857	2	2	2	.	1	1	1	4	0.714286	0	0.4	0.571429	0.285714	0	0	0	0	0.1	0.285714	0	0.6
4	2	1	24	5.78	2	2	5	0.428571	1	1	2	0.571429	0.571429	0	1	1	0.571429	0	0.285714	2	2	2	.	1	1	1	4	0.714286	0	0.4	0.285714	0.285714	0	0	0	0	0.2	0.142857	0	0.4
4	2	1	25	8.5	2	2	6	0	1	1	1	13.1429	2.71429	0	1	1	0.857143	2.14286	3.57143	1	2	2	1	2	1	2	6	0.571429	0	0.6	1.57143	1.14286	5.14286	4.42857	3.1	0	2.5	5.28571	1.5	1.9
4	2	1	25	8.4	1	2	7	0	2	1	2	10.2857	0	0	1	1	0	3	0.428571	1	1	2	1	1	1	1	0	0.571429	0	0	0	0	5.57143	1.85714	1.3	0	0.3	2.28571	2.1	0
5	2	1	26	9.34	1	2	6	0	2	1	2	8.28571	0.285714	0	1	1	0	1.28571	0.857143	1	2	2	1	1	1	1	0	0.571429	0	0	0.285714	0	0	3.14286	2.2	0	0.6	0.571429	0.9	0.2
5	2	1	24	7.56	1	2	7	0	2	1	1	13.8571	4.28571	0	1	1	0.857143	4.14286	2.57143	1	2	2	2	1	1	1	6	0	2	0.6	3.71429	0.571429	5.14286	5.14286	3.6	0	1.8	4.42857	2.9	3
5	2	1	25	7.34	2	2	7	0	1	1	2	0.714286	0.571429	0	1	1	0.714286	0	0.142857	2	2	2	.	1	1	not checked	5	1	1.71429	0.5	0.571429	0	0.428571	0	0	0	0.1	0.714286	0	0.4
5	2	1	23	5.67	1	2	7	0	2	1	2	1.14286	1.28571	0	1	1	1.14286	0	1.14286	2	2	2	.	1	2	not checked	8	0	1.57143	0.8	0.857143	0.428571	0	0	0	0	0.8	1.14286	0	0.9
6	2	2	23	5.48	2	2	6	0	2	1	1	2.28571	2.28571	0	1	1	1.28571	1.14286	1.71429	2	2	2	.	1	2	1	9	0	1.42857	0.9	1	1.28571	0	0	0	0	1.2	2.28571	0.8	1.6
6	2	2	24	6.33	2	2	7	0	1	1	2	2	2.28571	0	1	1	1	1.14286	1.14286	2	2	2	.	2	2	1	7	0	1.42857	0.7	1.57143	0.714286	0	0	0	0	0.8	1.85714	0.8	1.6
7	2	2	24	6.3	1	2	7	0	2	1	2	12.7143	3.28571	0	1	1	1.14286	2.14286	1.42857	1	2	2	1	1	1	2	8	0	1.14286	0.8	3	0.285714	2.42857	6.28571	4.4	0	1	1.28571	1.5	2.3
8	2	2	26	9.6	1	2	6	0	2	1	2	13.8571	4.14286	0	1	1	0	5.57143	3.57143	1	2	2	2	1	1	2	0	0	1	0	2.71429	1.42857	4.14286	5.28571	3.7	0	2.5	5.85714	3.9	2.9
8	2	2	24	5.7	1	2	8	0	1	2	2	1.28571	1.42857	0	1	1	1.14286	0.285714	0.857143	2	2	2	.	1	1	1	8	1	1	0.8	1	0.428571	0	0	0	0	0.6	1.14286	0.2	1
1	1	1	23	6	2	2	3	0	1	1	1	1.71429	1.57143	0	1	1	1	1.14286	1.28571	2	2	2	.	1	1	1	7	0	0	0.7	1.57143	0	0	0	0	0	0.9	1	0.8	1.1
1	1	1	24	7.09	1	2	5	0	1	1	2	13.2857	7.85714	0	1	1	1.28571	7.14286	5.28571	1	2	2	1	1	1	1	9	0	0	0.9	7.14286	0.714286	0.714286	2.42857	1.7	0	3.7	8.14286	5	5.5
1	1	1	25	4.21	2	1	5	0	1	2	2	2.57143	2.42857	0	1	1	1.14286	1.57143	1.71429	2	2	2	.	1	1	1	8	0	0	0.8	2.28571	0.142857	0	0	0	0	1.2	2	1.1	1.7
1	1	1	26	9.87	1	2	8	0	1	1	2	10.5714	2	0	1	1	1	5.28571	3.42857	1	2	2	1	2	1	1	7	0	0	0.7	2	0	3.71429	0.857143	0.6	0	2.4	5.57143	3.7	1.4
1	1	1	26	9.57	2	2	9	0	2	1	2	10.4286	0.285714	0	1	1	0.428571	4	0	1	2	2	1	1	1	1	3	0	0	0.3	0.285714	0	0.428571	5.85714	4.1	0	0	3.71429	2.8	0.2
2	1	1	24	4.05	1	1	5	0	1	1	2	0.571429	0.571429	0	1	1	0.571429	0	0.285714	2	2	2	.	1	2	1	4	0	0	0.4	0.571429	0	0	0	0	0	0.2	0.285714	0	0.4
2	1	1	26	8.1	2	2	7	0.571429	1	1	2	13.4286	0.714286	0	1	1	0.714286	8.71429	7.14286	1	2	2	2	1	1	2	5	0	0	0.5	0.714286	0	7.14286	3.57143	2.5	0	5	7.71429	6.1	0.5
2	1	1	24	7.74	2	2	7	0	1	1	1	0.571429	0.571429	0	1	1	0.571429	0.428571	0	2	2	2	.	1	2	1	4	0	0	0.4	0.571429	0	0	0	0	0	0	0	0.3	0.4
2	1	1	25	7.97	2	2	9	0	2	1	2	18.8571	2.71429	0	1	1	2.28571	3	8	1	2	2	2	1	2	2	16	0	0	1.6	1.57143	1.14286	3.57143	11.2857	7.9	0	5.6	3.85714	2.1	1.9
2	1	1	25	7.96	2	2	4	0	2	1	1	14.2857	2.57143	0	1	1	1.28571	1.14286	1	1	2	2	2	1	1	2	9	0	0	0.9	1.42857	1.14286	1.14286	9.42857	6.6	0	0.7	2.14286	0.8	1.8
3	1	1	23	5.3	2	1	6	0.857143	2	1	2	0.857143	0.857143	0	1	1	0.857143	0	0.571429	2	2	2	.	1	1	1	6	0	0	0.6	0.857143	0	0	0	0	0	0.4	0.571429	0	0.6
3	1	1	25	7.89	1	2	8	0	1	1	2	11.2857	3	0	1	1	1.14286	4.42857	2.28571	1	2	2	1	1	1	2	8	0	0	0.8	1.28571	1.71429	4.57143	0.857143	0.6	0	1.6	4.71429	3.1	2.1
3	1	1	25	8.39	1	2	6	0	2	1	1	13.8571	3.71429	0	1	1	1.85714	5.14286	2.85714	1	2	2	1	1	1	1	13	0	0	1.3	3.71429	0	3.14286	1.42857	1	0	2	6.14286	3.6	2.6
4	1	1	26	5.31	1	1	7	0	1	2	2	19	3.14286	0	1	1	1.57143	0	0.285714	1	2	2	1	1	1	2	11	1.14286	0	1.1	3.14286	0	3	10.8571	7.6	0	0.2	3	0	2.2
4	1	1	26	4.39	1	1	6	0	1	2	2	18.7143	3.42857	0	1	1	1.14286	0	0.857143	1	2	2	2	1	1	1	8	1.14286	0	0.8	3.42857	0	7.71429	7.42857	5.2	0	0.6	3	0	2.4
4	1	1	25	8.34	2	2	6	0	2	1	2	14	0.571429	0	1	1	1	1.71429	0.857143	1	2	2	1	1	1	2	7	1.14286	0	0.7	0.571429	0	2.85714	7.71429	5.4	0	0.6	2.14286	1.2	0.4
4	1	1	26	8.56	1	2	8	0	1	1	1	0.714286	0.714286	0	1	1	0.714286	0	0.428571	2	2	2	.	1	1	not checked	5	1.14286	0	0.5	0.142857	0.571429	0	0	0	0	0.3	0.428571	0	0.5
4	1	1	25	7.66	2	2	7	0	1	1	1	1.57143	1.57143	0	1	1	0.714286	0	1.28571	2	2	2	.	1	2	1	5	1.14286	0	0.5	0.285714	1.28571	0	0	0	0	0.9	1.28571	0	1.1
4	1	1	26	9.5	1	2	9	0	1	1	2	15.2857	0.285714	0	1	1	1.14286	1.85714	4	1	2	2	2	1	1	2	8	0.857143	0	0.8	0.285714	0	4.57143	6.85714	4.8	0	2.8	2.14286	1.3	0.2
4	1	1	26	7.96	1	2	7	0	1	1	2	14.1429	0	0	1	1	0	0	0	1	1	2	2	1	1	1	0	0.857143	0	0	0	0	5.14286	7.57143	5.3	0	0	1.85714	0	0
4	1	1	24	8.98	1	2	8	0.571429	2	1	2	13	0.571429	0	1	1	0.857143	2.42857	1.14286	1	2	2	1	1	1	1	6	0.714286	0	0.6	0.571429	0	5.14286	5.14286	3.6	0	0.8	2.57143	1.7	0.4
4	1	1	24	6.92	1	2	7	0	1	1	2	2.14286	2.28571	0	1	1	1	1.28571	1.28571	2	2	2	.	1	2	1	7	0.714286	0	0.7	1	1.28571	0	0	0	0	0.9	1.85714	0.9	1.6
4	1	1	24	4.14	1	1	7	0	1	1	2	3.28571	3.42857	0	1	1	1.57143	1.85714	1.85714	2	2	2	.	1	2	1	11	0.571429	0	1.1	0.571429	2.85714	0	0	0	0	1.3	3.14286	1.3	2.4
4	1	1	25	7.72	2	2	7	0.142857	2	1	2	11.5714	0.571429	0	1	1	0	3.57143	1	1	1	2	1	1	1	2	0	0.571429	0	0	0.571429	0	4.14286	3.71429	2.6	0	0.7	2	2.5	0.4
4	1	1	26	9.06	1	2	6	0	1	1	2	12.4286	3	0	1	1	0.857143	4	0.857143	1	2	2	2	1	1	1	6	0.571429	0	0.6	1.57143	1.42857	5.85714	4.71429	3.3	0	0.6	3.85714	2.8	2.1
5	1	1	26	8.99	1	2	7	0	2	1	2	12.2857	0.142857	0	1	1	0	2.85714	1.57143	1	2	2	1	1	1	1	0	0.571429	0	0	0.142857	0	5.42857	3.71429	2.6	0	1.1	1.42857	2	0.1
5	1	1	25	8.41	2	2	7	0	1	1	2	11.1429	3	0	1	1	0	3.71429	2.42857	1	2	2	1	1	1	1	0	0.428571	0	0	1.71429	1.28571	2.71429	5	3.5	0	1.7	2.57143	2.6	2.1
5	1	1	24	8.7	2	2	7	4.28571	2	1	2	13.2857	2.42857	0	1	1	1.14286	2.14286	1.28571	1	2	2	1	1	2	1	8	0.428571	0	0.8	1.85714	0.571429	4.42857	5.14286	3.6	0	0.9	2	1.5	1.7
5	1	1	23	7.42	1	2	6	0	1	1	2	0.857143	0.857143	0	1	1	0.857143	0.857143	0.714286	2	2	1	.	1	1	1	6	0.428571	0	0.6	0.714286	0.142857	0	0	0	0	0.5	0.714286	0.6	0.6
5	1	1	24	6.67	1	2	8	0.142857	2	2	1	14.8571	3.57143	0	1	1	0.428571	3	1.28571	1	2	2	2	1	1	1	3	0.285714	0	0.3	2.28571	1.28571	3.42857	8	5.6	0	0.9	2.71429	2.1	2.5
5	1	1	25	7.21	1	2	7	0	1	1	1	11.4286	0.285714	0	1	1	0.571429	3.14286	1.28571	1	2	2	1	1	1	1	4	0	2	0.4	0.285714	0	1.85714	5.42857	3.8	0	0.9	3.42857	2.2	0.2
5	1	1	25	8.25	1	2	6	0	1	1	1	11.4286	1.71429	0	1	1	0.714286	3	0.857143	1	2	2	1	1	1	1	5	0.857143	2	0.5	1.71429	0	2.57143	3.57143	2.5	0	0.6	3.28571	2.1	1.2
5	1	1	26	9.3	2	2	6	0.714286	2	1	2	11.1429	0.285714	0	1	1	0	3	1.42857	1	2	1	2	1	1	2	0	0	1.85714	0	0.285714	0	2.85714	8.57143	6	0	1	2.85714	2.1	0.2
5	1	1	26	9.1	1	2	7	0	2	1	2	10.1429	0.285714	0	1	1	0.571429	1.71429	0.857143	1	2	1	1	1	1	1	4	0	1.85714	0.4	0.285714	0	3.42857	2.28571	1.6	0	0.6	2	1.2	0.2
5	1	1	23	6.07	1	2	7	0	1	1	2	0.857143	1	0	1	1	0.857143	0	0.571429	2	2	2	.	1	2	not checked	6	1.42857	1.85714	0.6	0.571429	0.428571	0	0	0	0	0.4	0.714286	0	0.7
5	1	1	23	5.1	1	2	8	0	1	1	2	0.714286	0.857143	0	1	1	0.714286	0	0.571429	2	2	1	.	1	2	not checked	5	1.71429	1.71429	0.5	0.571429	0.285714	0	0	0	0	0.4	0.571429	0	0.6
5	1	1	25	9.54	2	2	7	3.14286	1	1	2	13.8571	2.14286	0	1	1	0	4.71429	7	1	2	2	2	1	1	2	0	0	1.57143	0	2.14286	0	5.85714	5.57143	3.9	0	4.9	4.28571	3.3	1.5
6	1	2	25	7.22	1	2	6	0.428571	2	1	2	14.5714	2	0	1	1	1.14286	2.71429	1.85714	1	2	2	1	1	1	1	8	0	1.57143	0.8	0.857143	1.14286	6	3.14286	2.2	0	1.3	3.28571	1.9	1.4
6	1	2	25	7.25	1	2	8	0	2	1	2	7.71429	3	0	1	1	0.571429	1.71429	2.42857	1	2	2	2	1	1	1	4	0	1.57143	0.4	1.71429	1.28571	4.71429	6.85714	4.8	0	1.7	1.71429	1.2	2.1
6	1	2	26	8.6	2	2	7	0.142857	2	2	2	11.1429	0.428571	0	1	1	0	4.14286	2	1	2	2	2	1	1	1	0	1.42857	1.57143	0	0.428571	0	3.14286	8.14286	5.7	0	1.4	3.71429	2.9	0.3
6	1	2	24	7.25	1	2	8	0	2	1	1	13.7143	0.571429	0	1	1	1	4.71429	0.428571	1	2	2	2	1	1	2	7	1.28571	1.57143	0.7	0.571429	0	6	7.28571	5.1	0	0.3	5	3.3	0.4
6	1	2	23	6.14	2	2	5	0	1	1	2	1.71429	1.85714	0	1	1	1.71429	0	1.14286	2	2	2	.	1	2	1	12	1	1.57143	1.2	0.571429	1.28571	0	0	0	0	0.8	1.42857	0	1.3
6	1	2	24	6.5	1	2	7	0	2	1	2	13	3.57143	0	1	1	1.14286	2.28571	2.14286	1	2	2	1	1	1	2	8	0.857143	1.57143	0.8	3.57143	0	2.57143	4.85714	3.4	0	1.5	2.71429	1.6	2.5
6	1	2	26	8.91	2	2	6	0	1	1	2	11.1429	2.57143	0	1	1	0.428571	3.28571	2.28571	1	2	2	1	1	1	2	3	0	1.42857	0.3	0.857143	1.71429	2.71429	5.28571	3.7	0	1.6	2.85714	2.3	1.8
6	1	2	26	7.4	2	2	7	0	1	1	2	2.71429	2.71429	0	1	1	2.57143	2	2	2	2	2	.	1	2	1	18	1.57143	1.42857	1.8	0.714286	2	0	0	0	0	1.4	2.71429	1.4	1.9
6	1	2	26	8.95	2	2	8	0	1	1	2	12.1429	0.285714	0	1	1	0.857143	3.57143	1.71429	1	2	2	1	1	1	1	6	1.14286	1.42857	0.6	0.285714	0	2.42857	9.71429	6.8	0	1.2	3.14286	2.5	0.2
6	1	2	25	8.9	2	2	8	1.57143	2	1	2	11.4286	0.285714	0	1	1	1	4	0	1	2	1	1	1	1	1	7	1	1.42857	0.7	0.285714	0	3	7	4.9	0	0	4.71429	2.8	0.2
6	1	2	25	9.23	2	2	8	0	1	1	1	11.2857	2.85714	0	1	1	1.14286	7.85714	2.14286	1	2	1	1	1	2	1	8	1	1.42857	0.8	2.14286	0.714286	3.71429	2.28571	1.6	0	1.5	8.28571	5.5	2
6	1	2	25	6.48	2	2	5	0	1	1	1	19.2857	4	0	1	1	0.285714	14.7143	9.71429	1	2	1	2	1	1	2	2	1	1.42857	0.2	2.42857	1.57143	2	11.5714	8.1	0	6.8	14.4286	10.3	2.8
6	1	2	25	6.7	1	2	8	0	1	1	2	14.4286	1	0	1	1	0.857143	4	2.28571	1	2	1	1	1	1	1	6	1	1.42857	0.6	1	0	3.85714	3	2.1	0	1.6	4.14286	2.8	0.7
6	1	2	26	8.73	1	2	9	0	1	1	1	0.571429	0.571429	0	1	1	0.571429	0	0.428571	2	2	1	.	1	1	1	4	0	1.28571	0.4	0.285714	0.285714	0	0	0	0	0.3	0	0	0.4
6	1	2	26	8.44	1	1	7	0	2	1	2	11.7143	0.285714	0	1	1	0.857143	5.14286	1.57143	1	2	2	2	1	1	1	6	0	1.28571	0.6	0.285714	0	1.42857	7.14286	5	0	1.1	3	3.6	0.2
6	1	2	26	9.12	1	2	8	0	1	2	2	12.5714	1.85714	0	1	1	1	6.85714	2.42857	1	2	2	2	1	1	1	7	0	1.28571	0.7	0.857143	1	3.28571	6.57143	4.6	0	1.7	4.57143	4.8	1.3
7	1	2	25	8.56	1	2	6	0	2	1	2	15	0.285714	0	1	1	0.857143	3.71429	0.571429	1	2	2	1	1	1	1	6	1.28571	1.28571	0.6	0.285714	0	4.57143	6.71429	4.7	0	0.4	3.57143	2.6	0.2
7	1	2	25	7.98	1	2	5	0.714286	2	1	2	12	0.714286	0	1	1	1.42857	2	1.57143	1	2	2	1	1	1	2	10	1	1.28571	1	0.714286	0	1.85714	4.57143	3.2	0	1.1	3	1.4	0.5
7	1	2	24	6.58	1	2	7	0	1	1	2	14.2857	1.57143	0	1	1	1.14286	2.42857	2.14286	1	2	2	1	1	1	2	8	0.142857	1.28571	0.8	1.57143	0	3.42857	8.42857	5.9	0	1.5	2.71429	1.7	1.1
7	1	2	26	9	2	2	8	0	1	1	2	13.8571	2.28571	0	1	1	1.14286	4.14286	2.85714	1	2	2	2	1	1	2	8	0	1.14286	0.8	2.28571	0	4.42857	13.8571	9.7	0	2	3.71429	2.9	1.6
7	1	2	23	6.8	2	2	8	0	2	1	2	13.4286	3.14286	0	1	1	0.857143	3.57143	2.14286	1	2	2	1	1	2	2	6	0	1.14286	0.6	3.14286	0	4	6.57143	4.6	0	1.5	3.42857	2.5	2.2
7	1	2	26	9.1	2	2	7	0	2	1	2	11.2857	1.85714	0	1	1	0.714286	2.57143	5.14286	1	2	2	1	1	2	2	5	0	1.14286	0.5	1.85714	0	0.714286	1.42857	1	0	3.6	2.42857	1.8	1.3
7	1	2	26	8.78	1	2	8	0	1	1	2	11.7143	0.285714	0	1	1	0	4.42857	0	1	2	2	1	1	1	2	0	0	1.14286	0	0.285714	0	0.714286	3	2.1	0	0	3.57143	3.1	0.2
7	1	2	26	9.6	1	2	8	0	1	1	2	10.7143	1.14286	0	1	1	1	4.71429	1.85714	1	2	2	1	1	1	2	7	0	1.14286	0.7	1.14286	0	1.71429	8.14286	5.7	0	1.3	4.28571	3.3	0.8
7	1	2	26	8.51	1	2	7	0	2	2	2	8.57143	0	0	1	1	0	0	0.857143	1	1	2	1	1	1	1	0	0	1.14286	0	0	0	0.285714	0	0	0	0.6	0.857143	0	0
7	1	2	26	8	1	2	8	0	2	1	2	13	1.14286	0	1	1	1.28571	3.71429	3.57143	1	2	2	1	1	1	1	9	0	1.14286	0.9	1.14286	0	0.714286	2.42857	1.7	0	2.5	5	2.6	0.8
7	1	2	25	7.1	2	2	8	0	2	1	1	4.28571	4.14286	0	1	1	1.42857	3	5.28571	2	2	2	.	1	2	not checked	10	0	1.14286	1	3.14286	1	1.28571	0.428571	0.3	0	3.7	3.28571	2.1	2.9
7	1	2	24	6.8	2	2	8	0	2	1	2	11.7143	2.57143	0	1	1	0.857143	3.28571	3.57143	1	2	1	2	1	1	2	6	0	1.14286	0.6	2.57143	0	1.57143	7.57143	5.3	0	2.5	3.57143	2.3	1.8
7	1	2	26	8.8	2	2	4	1.28571	2	1	2	11	0.857143	0	1	1	0.857143	3.71429	1.85714	1	2	1	1	1	1	2	6	0	1.14286	0.6	0.857143	0	2.14286	4.14286	2.9	0	1.3	3.57143	2.6	0.6
7	1	2	25	7.5	1	2	7	0	1	1	1	10.2857	0.428571	0	1	1	1.14286	1.85714	1.42857	1	2	2	1	1	2	1	8	0	1.14286	0.8	0.428571	0	0	7.14286	5	0	1	2.28571	1.3	0.3
7	1	2	26	9.5	2	2	7	0	1	1	2	11.4286	1.71429	0	1	1	0	6.57143	2.14286	1	1	2	2	1	1	1	0	0	1.14286	0	1.71429	0	3	7.57143	5.3	0	1.5	4.85714	4.6	1.2
7	1	2	26	9.4	1	2	7	0	2	1	1	11.1429	3.14286	0	1	1	1.28571	3.42857	2	1	2	2	2	1	2	1	9	0	1.14286	0.9	2.14286	1	1.85714	6.57143	4.6	0	1.4	3.57143	2.4	2.2
7	1	2	26	8.8	2	2	8	0	2	1	1	4.71429	2.71429	0	1	1	0.714286	4	1.71429	2	2	2	.	2	2	not checked	5	0	1.14286	0.5	1.85714	0.857143	1.71429	1.14286	0.8	0	1.2	4.28571	2.8	1.9
7	1	2	25	8.2	1	2	4	0	2	1	2	0.571429	0.714286	0	1	1	0.571429	0	0.571429	2	2	2	.	1	1	not checked	4	0	1.14286	0.4	0.142857	0.571429	0	0	0	0	0.4	0.285714	0	0.5
7	1	2	26	9.7	2	2	2	0	2	1	2	14.8571	0	0	1	1	0	12.4286	1.57143	1	1	1	1	1	1	1	0	1.28571	1.14286	0	0	0	0	3.85714	2.7	0	1.1	11.8571	8.7	0
7	1	2	25	7.4	1	2	8	0	1	1	2	1.14286	1.28571	0	1	1	1.14286	0.285714	0.857143	2	2	2	.	2	1	not checked	8	1.14286	1.14286	0.8	0.285714	1	0	0	0	0	0.6	1.14286	0.2	0.9
7	1	2	26	9.5	1	2	7	0.285714	2	1	2	9.57143	0	0	1	1	0	2.71429	0.428571	1	1	2	1	1	1	1	0	1	1.14286	0	0	0	0.857143	2.71429	1.9	0	0.3	1.71429	1.9	0
7	1	2	26	8.5	1	2	7	0.285714	2	1	2	11.5714	0	0	1	1	0	3.28571	0	1	1	2	1	1	1	1	0	0.857143	1.14286	0	0	0	1	5.14286	3.6	0	0	2.71429	2.3	0
7	1	2	25	6.1	1	2	8	4.28571	1	1	2	12.1429	0.285714	0	1	1	1	4.14286	1.28571	1	2	1	1	1	1	2	7	0.571429	1.14286	0.7	0.285714	0	4.28571	4.28571	3	0	0.9	3.14286	2.9	0.2
8	1	2	25	6.9	1	2	7	2.28571	2	1	2	15.5714	1.57143	0	1	1	1	5.28571	2	1	2	2	1	1	2	1	7	0	1	0.7	1.57143	0	2.85714	5.42857	3.8	0	1.4	2.42857	3.7	1.1
8	1	2	26	8.5	1	2	7	0	1	1	1	13.5714	0.857143	0	1	1	0	8.85714	3.28571	1	2	2	1	2	1	1	0	0	1	0	0.857143	0	3.28571	5.57143	3.9	0	2.3	6.71429	6.2	0.6
8	1	2	25	9	2	2	7	0	2	1	2	10.1429	0.857143	0	1	1	0.571429	4.14286	0.857143	1	2	2	1	1	1	1	4	0	1	0.4	0.857143	0	5.85714	0.571429	0.4	0	0.6	3	2.9	0.6
8	1	2	26	9.8	1	2	4	1.71429	2	1	2	10	0.857143	0	1	1	0	6.71429	1	1	2	2	1	1	1	1	0	0	1	0	0.857143	0	2.42857	2	1.4	0	0.7	5.28571	4.7	0.6
8	1	2	26	9.5	1	2	8	0	2	1	1	10	0.285714	0	1	1	0	3.71429	0	1	2	1	1	1	1	1	0	0	1	0	0.285714	0	2.71429	0.285714	0.2	0	0	3.85714	2.6	0.2
8	1	2	26	9	2	2	7	0.428571	2	1	1	13.4286	1	0	1	1	0	7.57143	3.28571	1	1	2	1	1	2	1	0	1	1	0	1	0	8	0.571429	0.4	0	2.3	6.28571	5.3	0.7
9	1	2	25	8.6	1	2	9	0	1	1	2	11.5714	2.14286	0	1	1	1	4.57143	5.57143	1	2	1	1	1	1	1	7	1	1	0.7	2.14286	0	1.85714	0.142857	0.1	0	3.9	5.14286	3.2	1.5
9	1	2	25	8.7	2	2	7	0	1	1	2	10.8571	3.14286	0	1	1	1	5.57143	1.57143	1	2	2	1	1	1	1	7	1	1	0.7	2.28571	0.857143	3.57143	1.71429	1.2	0	1.1	6.28571	3.9	2.2
9	1	2	25	9.2	2	2	10	1.71429	2	1	2	11.5714	1.42857	0	1	1	1.14286	5.71429	2.42857	1	2	2	1	1	1	1	8	0.285714	1	0.8	1.42857	0	5.57143	0.285714	0.2	0	1.7	5.85714	4	1
9	1	2	26	4.7	1	1	8	0	2	1	1	2.14286	2.14286	0	1	1	1	1.85714	2.14286	2	2	2	.	1	1	not checked	7	0.142857	1	0.7	1.57143	0.571429	0	0	0	0	1.5	2.14286	1.3	1.5
9	1	2	24	6.3	1	2	8	0	1	1	2	0.857143	0.857143	0	1	1	0.857143	0	0	2	2	2	.	1	1	1	6	0.142857	1	0.6	0.857143	0	0	0	0	0	0	0.857143	0	0.6
9	1	2	25	8.9	2	2	5	0	1	1	2	12.7143	0.857143	0	1	1	0	3.42857	1	1	2	2	1	1	1	1	0	0	0.857143	0	0.857143	0	5.85714	0	0	0	0.7	4.71429	2.4	0.6
9	1	2	24	6.9	1	2	7	0	1	1	1	1.42857	0.857143	0	1	1	1	0.714286	0.857143	2	2	1	.	1	2	1	7	0	0.857143	0.7	0.857143	0	0.571429	0	0	0	0.6	1.42857	0.5	0.6
10	1	2	26	8.8	1	2	8	0	2	1	2	12.1429	0.285714	0	1	1	0.428571	8	0.714286	1	2	1	2	1	1	1	3	0.714286	0.857143	0.3	0.285714	0	8.28571	3.14286	2.2	0	0.5	8	5.6	0.2
10	1	2	25	7.5	1	2	7	1.14286	2	1	2	12	3	0	1	1	0.857143	4.42857	1.14286	1	2	2	1	1	1	1	6	0	0.714286	0.6	2.14286	0.857143	5	0	0	0	0.8	4.28571	3.1	2.1
10	1	2	25	9.1	1	2	8	0	2	1	2	10.1429	0.285714	0	1	1	0.571429	3.57143	0	1	2	1	1	1	1	1	4	0	0.714286	0.4	0.285714	0	2	0	0	0	0	3	2.5	0.2
10	1	2	25	9	2	2	7	0	1	1	2	10.1429	0.285714	0	1	1	0.571429	4.71429	0.571429	1	2	1	1	1	1	1	4	0	0.714286	0.4	0.285714	0	2.28571	0	0	0	0.4	3.71429	3.3	0.2
10	1	2	25	8.8	2	2	8	0	1	.	2	23	5.71429	0	1	1	0.857143	10.2857	4	1	2	2	1	2	1	2	6	0	0.714286	0.6	4.85714	0.857143	0.714286	0	0	0	2.8	10.2857	7.2	4
10	1	2	26	9.7	2	2	7	0	1	1	2	14.7143	6	0	1	1	0	10.1429	2.57143	1	2	2	1	1	1	1	0	0	0.714286	0	6	0	2.14286	0	0	0	1.8	10.1429	7.1	4.2
10	1	2	26	9.1	1	2	7	0	1	1	2	11.2857	0.571429	0	1	1	0	6.57143	1	1	2	2	1	1	1	1	0	0	0.714286	0	0.571429	0	7	0	0	0	0.7	6.42857	4.6	0.4
10	1	2	26	8.1	1	2	6	2.57143	1	1	2	32.8571	20	0	1	1	0	32.8571	11.5714	2	2	2	2	1	1	1	0	0	0.714286	0	13.8571	6.14286	13.2857	0	0	0	8.1	32.8571	23	14
10	1	2	24	5.2	2	2	7	0.428571	2	1	2	31.8571	7.42857	0	1	1	1.57143	25.5714	16.8571	1	2	1	2	1	1	1	11	0	0.714286	1.1	5.14286	2	13	8.57143	6	0	11.8	25.5714	17.9	5.2
10	1	2	25	8.8	1	2	9	4.85714	2	.	2	13.2857	0.571429	0	1	1	1.28571	8.71429	4.85714	1	2	2	2	1	2	1	9	1.42857	0.714286	0.9	0.571429	0	5	2.85714	2	0	3.4	8.71429	6.1	0.4
10	1	2	25	7.7	1	2	7	0.285714	1	1	2	11.5714	1.85714	0	1	1	0.714286	7.42857	1.14286	1	2	1	2	1	1	1	5	1	0.714286	0.5	1.85714	0	7.57143	0	0	0	0.8	7.42857	5.2	1.3
11	1	2	26	9.8	1	2	7	0	1	1	2	9.85714	0.285714	0	1	1	0	7.42857	0.428571	1	2	2	2	1	1	1	0	0.857143	0.714286	0	0.285714	0	5.14286	0	0	0	0.3	6.85714	5.2	0.2
11	1	2	25	8.7	2	2	8	0	2	1	2	10.7143	3.14286	0	1	1	0.857143	5.71429	0.857143	1	2	2	1	1	1	1	6	0.285714	0.714286	0.6	2.28571	0.857143	4.28571	2.14286	1.5	0	0.6	5.42857	4	2.2
11	1	2	26	7.8	2	2	7	1	2	1	2	11.1429	0.142857	0	1	1	0	6.14286	1.71429	1	2	1	1	1	1	1	0	0	0.571429	0	0.142857	0	7.14286	0.857143	0.6	0	1.2	3	4.3	0.1
11	1	2	26	9.5	1	2	6	0.714286	1	1	2	10	1.14286	0	1	1	0	6	2.42857	1	2	2	1	1	1	1	0	0	0.571429	0	0.571429	0.571429	5.57143	0	0	0	1.7	4.85714	4.2	0.8
11	1	2	26	8.8	1	2	8	0	2	1	2	9.71429	0.142857	0	1	1	0	4	1.71429	1	2	2	1	1	1	1	0	0	0.571429	0	0.142857	0	1.42857	0	0	0	1.2	4.42857	2.8	0.1
11	1	2	25	8.5	1	2	8	0	1	1	2	12.7143	2.14286	0	1	1	0.571429	8.57143	1.71429	1	2	2	1	1	1	2	4	0.857143	0.571429	0.4	1.85714	0.285714	3.71429	0	0	0	1.2	8.57143	6	1.5
11	1	2	26	9.1	1	2	8	1.14286	2	1	2	11.8571	0.428571	0	1	1	0	5.28571	0.428571	1	2	2	1	1	1	2	0	0.428571	0.571429	0	0.428571	0	5.71429	0	0	0	0.3	4.28571	3.7	0.3
11	1	2	26	8.8	2	2	7	0.428571	1	1	2	12	5.28571	0	1	1	0.857143	10.4286	3.42857	1	2	2	1	1	1	1	6	0	0.428571	0.6	2.42857	2.85714	2.57143	0	0	0	2.4	10.7143	7.3	3.7
11	1	2	26	8.2	1	2	8	0.857143	2	1	1	13.8571	2	0	1	1	0.571429	7.71429	1.28571	1	2	2	2	1	1	1	4	1.14286	0.285714	0.4	1.28571	0.714286	6.71429	2.85714	2	0	0.9	7.14286	5.4	1.4
2	2	1	26	8.1	1	2	7	1.57143	2	1	2	4.85714	5.71429	0.142857	1	2	1.42857	3.71429	3.28571	2	2	2	.	1	2	1	10	0	0	1	3.71429	2	0	0	0	0.1	2.3	4	2.6	4
7	1	2	26	9.25	2	2	7	0	2	1	1	14.2857	4.57143	0.142857	1	2	0.571429	3.42857	4.42857	1	2	2	2	1	1	2	4	1	1.28571	0.4	3.71429	0.857143	3.71429	6.71429	4.7	0.1	3.1	3.71429	2.4	3.2
9	1	2	25	4.3	1	1	9	0	1	1	1	2.42857	2.42857	0.142857	1	2	1.42857	1.57143	2.28571	2	2	2	.	1	1	1	10	0.714286	1	1	1.57143	0.857143	0	0	0	0.1	1.6	2.42857	1.1	1.7
11	2	2	24	7.1	1	2	6	0	1	1	2	1.28571	1.42857	0.285714	1	2	0.857143	0.714286	0.714286	2	2	2	.	2	2	not checked	6	0	0.571429	0.6	0	1.42857	0	0	0	0.2	0.5	1.42857	0.5	1
2	1	1	24	4.48	1	1	7	0	2	1	1	2.14286	2.71429	0.285714	1	2	0	2.57143	2.14286	2	2	1	.	2	1	1	0	0	0	0	2.42857	0.285714	0	0	0	0.2	1.5	2.28571	1.8	1.9
3	1	1	26	8.45	2	2	7	0	1	1	2	16.5714	6.14286	0.285714	1	2	1	4.85714	2.57143	1	2	2	2	1	2	1	7	0	0	0.7	2.57143	3.57143	2.28571	0	0	0.2	1.8	5.42857	3.4	4.3
10	1	2	23	3.8	2	1	8	0	1	2	2	3.14286	4.14286	0.285714	1	2	3.14286	1.85714	2.71429	2	2	2	.	1	1	not checked	22	0.857143	0.857143	2.2	1.42857	2.71429	0	0	0	0.2	1.9	3	1.3	2.9
10	1	2	24	5.8	2	1	7	5.14286	2	1	2	1.14286	1.14286	0.285714	1	2	1.14286	0	0.142857	2	2	2	.	1	1	not checked	8	0	0.714286	0.8	1	0.142857	0	0	0	0.2	0.1	1.14286	0	0.8
8	1	2	26	7.1	1	2	7	0	1	2	2	14.5714	2.28571	0.428571	1	2	0	7.57143	1.42857	1	2	2	1	1	1	1	0	0	1	0	1.57143	0.714286	6.14286	3.57143	2.5	0.3	1	7.14286	5.3	1.6
2	1	1	24	6.4	1	2	7	0	1	1	1	8.71429	8.71429	0.571429	1	2	2.57143	6.85714	6.28571	2	2	2	.	1	2	1	18	0	0	1.8	8.71429	0	0	0	0	0.4	4.4	8.71429	4.8	6.1
5	1	1	26	9.43	1	2	7	0	1	1	1	11.8571	3.57143	0.571429	1	2	1	2.42857	0.428571	1	2	2	2	1	1	1	7	0.571429	0	0.7	1.71429	1.85714	3	6	4.2	0.4	0.3	2.85714	1.7	2.5
7	1	2	25	7.8	2	2	7	0.428571	2	1	2	22.8571	7.57143	0.571429	1	2	1.14286	14.4286	9.42857	1	2	2	2	2	1	1	8	0.857143	1.14286	0.8	5.71429	1.85714	9.85714	6.71429	4.7	0.4	6.6	19	10.1	5.3
9	1	2	26	8.1	1	2	7	0	1	1	2	14.4286	2.14286	0.571429	1	2	0.571429	5.85714	3	1	2	2	.	1	1	1	4	1	1	0.4	1.85714	0.285714	7	0	0	0.4	2.1	2.42857	4.1	1.5
11	1	2	25	6.4	1	2	7	0	1	2	1	14	2.28571	0.571429	1	2	0.714286	8.85714	4	1	2	2	1	1	1	1	5	0	0.571429	0.5	1.14286	1.14286	6.85714	0	0	0.4	2.8	9.28571	6.2	1.6
1	1	1	26	7.5	1	2	7	0	2	1	2	7.28571	6	0.714286	1	2	1.28571	5.28571	4.57143	1	2	2	2	1	1	1	9	0	0	0.9	1.71429	4.28571	1.14286	0	0	0.5	3.2	5.42857	3.7	4.2
4	1	1	25	8.16	2	2	7	0	2	1	1	15.8571	3.85714	0.714286	1	2	0.857143	0	1.14286	1	2	2	2	1	1	2	6	0.714286	0	0.6	2.14286	1.71429	7.14286	5.14286	3.6	0.5	0.8	2.57143	0	2.7
10	1	2	25	8.1	1	2	6	1.14286	2	1	1	15.8571	1.14286	0.714286	1	2	0.857143	7	0.571429	1	2	1	1	1	1	2	6	0	0.857143	0.6	0.714286	0.428571	8	0	0	0.5	0.4	7.42857	4.9	0.8
10	1	2	24	3.5	1	1	7	5.14286	2	1	2	1.28571	1.42857	0.714286	1	2	1.28571	0.142857	0.571429	2	2	2	.	1	1	not checked	9	0	0.714286	0.9	0.571429	0.857143	0	0	0	0.5	0.4	1.28571	0.1	1
11	1	2	26	5.5	2	2	7	0	1	1	2	2.57143	2.57143	0.714286	1	2	0.428571	2.28571	2.42857	2	2	2	.	1	2	not checked	3	0	0.285714	0.3	0	2.57143	0	0	0	0.5	1.7	2.57143	1.6	1.8
1	1	1	23	6.9	1	2	1	0	2	1	1	24.1429	9	0.857143	1	2	2.42857	7.85714	6.71429	1	2	2	2	1	2	2	17	0	0	1.7	4.71429	4.28571	1.85714	3.14286	2.2	0.6	4.7	7.71429	5.5	6.3
2	1	1	25	8.1	1	2	6	0.571429	2	1	2	2.85714	2.85714	0.857143	1	2	0.714286	2.42857	0.714286	2	2	2	.	1	1	1	5	0	0	0.5	0.428571	2.42857	0	0	0	0.6	0.5	2.14286	1.7	2
6	1	2	25	9.6	2	2	7	0	1	1	2	14.1429	0.285714	0.857143	1	2	1	12.2857	4.14286	1	2	2	2	1	1	1	7	0.571429	1.42857	0.7	0.285714	0	4.28571	6.14286	4.3	0.6	2.9	8.14286	8.6	0.2
7	1	2	23	5.3	1	2	7	0	1	1	2	17.8571	6.57143	0.857143	1	2	1.57143	5.57143	7.28571	1	2	2	2	1	2	2	11	1.14286	1.14286	1.1	4.14286	2.42857	3.42857	7.57143	5.3	0.6	5.1	4.85714	3.9	4.6
7	1	2	24	6.7	2	2	5	0.142857	2	1	2	13.8571	3.85714	0.857143	1	2	1	3.14286	2.71429	1	2	2	2	1	2	1	7	0.857143	1.14286	0.7	3.28571	0.571429	3.28571	8	5.6	0.6	1.9	2.42857	2.2	2.7
8	1	2	24	6.9	1	2	8	0	1	1	1	14	6.57143	0.857143	1	2	1.28571	7.85714	1.28571	1	2	2	1	1	1	1	9	0	1	0.9	5.57143	1	1.28571	2.42857	1.7	0.6	0.9	8.14286	5.5	4.6
10	1	2	25	7	1	2	7	0	2	1	2	12	1.85714	0.857143	1	2	1.14286	5.42857	3.14286	1	2	2	1	1	1	1	8	0	0.857143	0.8	1.71429	0.142857	5.71429	0	0	0.6	2.2	2.85714	3.8	1.3
3	2	1	24	6.55	2	2	7	0	2	1	2	17.1429	6.14286	1	2	2	1	6.28571	4.71429	1	2	2	2	1	1	1	7	0	0	0.7	1.71429	4.42857	0.142857	10.8571	7.6	0.7	3.3	6.57143	4.4	4.3
3	2	1	25	7.7	1	2	7	0	1	1	2	16.7143	5.85714	1	2	2	0.714286	1.57143	4.14286	1	2	2	1	1	1	2	5	0	0	0.5	2.71429	3.14286	0.142857	5.14286	3.6	0.7	2.9	5	1.1	4.1
4	2	1	23	6.65	1	1	5	0	2	1	2	17.8571	6.28571	1	2	2	1	1.42857	2.57143	1	2	2	2	1	2	2	7	0.714286	0	0.7	5.28571	1	7.71429	4.71429	3.3	0.7	1.8	3	1	4.4
4	2	1	25	9.07	2	2	6	0	2	1	1	9.85714	3.14286	1	2	2	0.714286	2.57143	2.28571	1	2	2	1	1	1	1	5	0.571429	0	0.5	1.71429	1.42857	2	4	2.8	0.7	1.6	2.14286	1.8	2.2
6	2	2	24	5.55	2	2	8	1.42857	1	1	2	19.8571	5	1	2	2	1	15.1429	13.2857	1	2	2	1	2	2	2	7	0	1.28571	0.7	3	2	5.85714	3.57143	2.5	0.7	9.3	15.8571	10.6	3.5
7	2	2	24	7.23	2	2	7	0	1	2	2	15.2857	1.71429	1	2	2	1.42857	3.14286	4.14286	1	2	2	1	1	2	2	10	1.14286	1.14286	1	1.71429	0	2.85714	8	5.6	0.7	2.9	2.71429	2.2	1.2
8	2	2	25	7.7	2	2	6	0	1	1	2	11.4286	3.57143	1	2	2	1	4.28571	0.428571	1	2	2	1	1	1	2	7	1.14286	1	0.7	3	0.571429	1.14286	7.14286	5	0.7	0.3	4.14286	3	2.5
9	2	2	25	8.8	2	1	6	0	1	1	2	15.2857	3.71429	1	2	2	0.857143	5.71429	5.42857	1	2	2	1	1	1	2	6	1	1	0.6	3.71429	0	3.42857	1.14286	0.8	0.7	3.8	4.14286	4	2.6
0	1	1	25	6.91	1	2	6	0	1	1	2	13.8571	4.14286	1	2	2	1	1.14286	1.71429	1	2	2	2	1	1	2	7	0	0	0.7	4.14286	0	0.142857	7.28571	5.1	0.7	1.2	1.28571	0.8	2.9
1	1	1	24	6.72	1	2	5	0	2	1	2	7.28571	7.42857	1	2	2	1.42857	3	4.57143	1	2	2	2	1	1	1	10	0	0	1	6.57143	0.857143	0	0	0	0.7	3.2	5.85714	2.1	5.2
2	1	1	26	9.17	1	2	7	1.57143	2	1	2	17.8571	4.14286	1	2	2	0	14.1429	6	1	2	2	2	1	1	2	0	0	0	0	4.14286	0	2.71429	6.28571	4.4	0.7	4.2	14.1429	9.9	2.9
2	1	1	26	7.83	2	2	2	0	1	1	2	15.5714	4	1	2	2	0.714286	4.28571	3	1	2	2	2	1	1	1	5	0	0	0.5	0.857143	3.14286	3.28571	8.28571	5.8	0.7	2.1	3.28571	3	2.8
2	1	1	26	8.39	1	2	2	0	1	1	2	16	3.42857	1	2	2	0.857143	4.28571	1.85714	1	2	2	2	1	1	1	6	0	0	0.6	3.42857	0	2	8	5.6	0.7	1.3	3.57143	3	2.4
5	1	1	25	7.83	2	2	8	0.428571	1	1	2	14.5714	1.28571	1	2	2	0.714286	3.14286	1.14286	1	2	2	2	1	1	1	5	0.571429	0	0.5	0.571429	0.714286	9.71429	5.42857	3.8	0.7	0.8	3.28571	2.2	0.9
5	1	1	24	5.74	2	2	8	0.285714	2	1	2	15.2857	3	1	2	2	1.28571	4	2.71429	1	2	2	1	1	1	1	9	1.42857	1.71429	0.9	2	1	6.85714	3.28571	2.3	0.7	1.9	4.42857	2.8	2.1
5	1	1	23	6.1	1	2	8	0	2	1	2	16	4.85714	1	2	2	0.857143	7	5.57143	1	2	2	1	2	2	1	6	1	1.71429	0.6	4	0.857143	4.28571	4.28571	3	0.7	3.9	7.71429	4.9	3.4
6	1	2	24	6.94	2	2	8	0	1	1	1	13.2857	3.71429	1	2	2	1.57143	1.85714	5.71429	1	2	2	1	1	2	2	11	1.14286	1.57143	1.1	2.14286	1.57143	4.57143	1.85714	1.3	0.7	4	2.85714	1.3	2.6
6	1	2	25	4.72	1	2	8	0	1	2	2	14.4286	2.28571	1	2	2	0	7.28571	2.28571	1	2	2	2	1	1	2	0	1.14286	1.57143	0	1.85714	0.428571	2.42857	5	3.5	0.7	1.6	4.85714	5.1	1.6
6	1	2	25	9.36	2	2	8	0	1	2	2	12.5714	2.28571	1	2	2	0.857143	4.85714	2.71429	1	2	2	2	1	1	1	6	0	1.28571	0.6	2.28571	0	4	6.57143	4.6	0.7	1.9	3	3.4	1.6
7	1	2	25	6.73	2	2	7	0	1	1	2	13	3.42857	1	2	2	0.714286	4.28571	2.71429	1	2	2	2	1	1	2	5	0.428571	1.28571	0.5	2.14286	1.28571	3.42857	8.28571	5.8	0.7	1.9	4.14286	3	2.4
7	1	2	25	6.5	1	2	5	0	1	1	2	7.57143	6.57143	1	2	2	1.14286	5.28571	0.857143	2	2	2	.	1	2	1	8	0	1.14286	0.8	4.85714	1.71429	1.71429	1.42857	1	0.7	0.6	2	3.7	4.6
7	1	2	25	7.5	2	2	7	0	1	1	2	14.5714	2.71429	1	2	2	0	6.71429	4.71429	1	2	2	1	1	1	2	0	1.14286	1.14286	0	2.28571	0.428571	4.85714	4	2.8	0.7	3.3	5.28571	4.7	1.9
10	1	2	25	6.9	1	2	7	0	2	1	1	12.5714	3.42857	1	2	2	1	6.14286	0.857143	1	2	2	1	1	1	1	7	0	0.857143	0.7	2	1.42857	1.85714	0	0	0.7	0.6	3.71429	4.3	2.4
10	1	2	25	8.6	1	2	9	0.714286	2	1	2	12.8571	2.71429	1	2	2	1	6.57143	0.571429	1	2	2	1	1	1	1	7	1.28571	0.857143	0.7	2.71429	0	3.57143	3.42857	2.4	0.7	0.4	3.57143	4.6	1.9
10	1	2	25	8.1	1	2	7	0	1	1	2	13.8571	1.71429	1	2	2	0.571429	6.28571	1.14286	1	2	2	1	1	1	2	4	0	0.714286	0.4	1.71429	0	5.14286	0	0	0.7	0.8	6.85714	4.4	1.2
10	1	2	24	8	1	2	7	0	2	1	2	13.5714	2.57143	1	2	2	1.14286	7.85714	1.71429	1	2	2	1	1	1	1	8	0	0.714286	0.8	0.714286	1.85714	6	0.142857	0.1	0.7	1.2	8.71429	5.5	1.8
10	1	2	26	6	1	1	7	0	1	.	2	12.4286	1.28571	1	2	2	0.571429	9.14286	1.71429	1	2	2	1	1	1	1	4	1	0.714286	0.4	1.28571	0	7.14286	0	0	0.7	1.2	9.14286	6.4	0.9
11	1	2	24	7.2	2	2	8	0	1	1	2	16	3.14286	1	2	2	0.714286	9.28571	4.42857	1	2	2	1	1	1	2	5	0	0.571429	0.5	0.857143	2.28571	7.71429	0	0	0.7	3.1	9.42857	6.5	2.2
11	1	2	26	7.4	2	2	9	0	2	2	1	13.8571	0.857143	1	2	2	0	8.42857	1.14286	1	2	2	1	1	1	1	0	0	0.285714	0	0.857143	0	5.57143	0	0	0.7	0.8	8	5.9	0.6
11	1	2	26	8.5	1	2	9	0	2	1	2	14.4286	2.57143	1	2	2	0	8.71429	1.28571	1	2	2	2	1	1	1	0	0.857143	0.142857	0	1.57143	1	6.71429	2	1.4	0.7	0.9	8.42857	6.1	1.8
0	2	1	25	7.78	2	2	5	0	2	1	2	14.5714	9	1.14286	2	2	1.57143	2.42857	2.71429	1	2	2	2	1	1	2	11	0	0	1.1	8.57143	0.428571	0.428571	4.42857	3.1	0.8	1.9	3.14286	1.7	6.3
1	2	1	24	6.75	2	2	5	0.428571	2	1	2	18	6.85714	1.14286	2	2	0.571429	4.85714	4.14286	1	2	2	2	1	1	2	4	0	0	0.4	4.85714	2	2.28571	6.28571	4.4	0.8	2.9	4.42857	3.4	4.8
2	2	1	26	9.57	2	2	7	0	1	1	2	15.1429	5.71429	1.14286	2	2	0.857143	1.57143	2.42857	1	2	2	2	1	1	1	6	0	0	0.6	2.85714	2.85714	2.57143	7	4.9	0.8	1.7	1.85714	1.1	4
6	2	2	24	7.31	1	2	8	0	2	1	2	13.1429	1.85714	1.14286	2	2	1	3	1.85714	1	2	2	2	1	1	1	7	0	1.57143	0.7	1.42857	0.428571	7.71429	4.71429	3.3	0.8	1.3	3.14286	2.1	1.3
6	2	2	25	8.63	1	2	8	0	1	1	1	14	5.85714	1.14286	2	2	0.714286	6	5.14286	1	2	2	2	1	1	1	5	1.85714	1.42857	0.5	2.57143	3.28571	3.85714	2.85714	2	0.8	3.6	5.42857	4.2	4.1
7	2	2	24	6.7	1	2	8	0	2	1	2	14.7143	5	1.14286	2	2	1.57143	6	2	1	2	2	1	1	1	2	11	0	1.14286	1.1	2.57143	2.42857	2.42857	6.14286	4.3	0.8	1.4	5.14286	4.2	3.5
7	2	2	23	5.6	2	2	8	1.42857	2	1	2	5.28571	5.57143	1.14286	2	2	1.57143	3.85714	4.71429	2	2	2	.	1	2	not checked	11	0.142857	1.14286	1.1	0.285714	5.28571	0	0	0	0.8	3.3	5.14286	2.7	3.9
1	1	1	26	8.28	1	2	4	4.14286	2	1	2	15.7143	0.428571	1.14286	2	2	0.285714	3.71429	4	1	2	1	2	1	1	1	2	0	0	0.2	0.428571	0	9.42857	7	4.9	0.8	2.8	3.28571	2.6	0.3
2	1	1	26	9.87	2	2	6	0	1	1	1	14.2857	4.42857	1.14286	2	2	0	4	3.14286	1	2	2	2	1	1	1	0	0	0	0	4.42857	0	3.28571	6.28571	4.4	0.8	2.2	3	2.8	3.1
3	1	1	25	7.86	2	2	7	0.142857	1	1	2	17.1429	7.14286	1.14286	2	2	1	3.57143	3.71429	1	2	2	2	1	1	2	7	0	0	0.7	7.14286	0	3.42857	0.857143	0.6	0.8	2.6	3.14286	2.5	5
3	1	1	25	7.01	2	2	2	0	1	2	2	14	3.42857	1.14286	2	2	0.428571	4.14286	1.85714	1	2	2	1	2	1	1	3	0	0	0.3	3.42857	0	1.42857	5.28571	3.7	0.8	1.3	4.28571	2.9	2.4
3	1	1	25	8.98	1	2	8	4.14286	2	1	2	13.1429	7.14286	1.14286	2	2	0.857143	4	1	1	2	2	2	1	1	1	6	0	0	0.6	4	3.14286	4.14286	2.28571	1.6	0.8	0.7	4.42857	2.8	5
3	1	1	25	7.79	1	2	8	0	1	1	2	15.8571	5.57143	1.14286	2	2	1.14286	5.85714	5.85714	1	2	2	1	1	1	2	8	0	0	0.8	2.71429	2.85714	4.71429	1.57143	1.1	0.8	4.1	6.85714	4.1	3.9
4	1	1	24	6.26	1	2	7	0	1	1	2	14.7143	4.42857	1.14286	2	2	0.714286	4	1.71429	1	2	2	2	1	1	2	5	0.714286	0	0.5	1	3.42857	5.14286	4.42857	3.1	0.8	1.2	3	2.8	3.1
5	1	1	25	8.22	2	2	7	0	2	1	2	17.4286	4.57143	1.14286	2	2	0	2	1.42857	1	2	2	2	1	2	1	0	0.285714	0	0	4.28571	0.285714	6.28571	6.14286	4.3	0.8	1	1.85714	1.4	3.2
6	1	2	24	6.98	1	2	6	0	1	1	1	5.85714	4	1.14286	2	2	1.71429	2.14286	0.571429	2	2	2	.	1	2	1	12	1.14286	1.57143	1.2	4	0	1.28571	1.14286	0.8	0.8	0.4	3.14286	1.5	2.8
7	1	2	25	7.49	1	2	8	0.142857	2	1	2	13.8571	2.28571	1.14286	2	2	0.285714	5	3.28571	1	2	1	2	1	1	1	2	0	1.14286	0.2	1.14286	1.14286	3	9.85714	6.9	0.8	2.3	4	3.5	1.6
9	1	2	24	6.3	1	2	8	1.85714	1	1	2	16.2857	1.57143	1.14286	2	2	1.14286	7.28571	1.71429	1	1	2	2	1	1	2	8	0	0.857143	0.8	1.14286	0.428571	7.14286	4.28571	3	0.8	1.2	8.14286	5.1	1.1
10	1	2	26	8.5	2	2	7	1.14286	2	1	2	14	3.71429	1.14286	2	2	0	4.28571	2.71429	1	2	2	2	1	1	1	0	0	0.714286	0	1.71429	2	5	4.28571	3	0.8	1.9	3.14286	3	2.6
11	1	2	24	8.6	2	2	7	0	1	1	2	11.7143	3.71429	1.14286	2	2	0.857143	8	5.42857	1	2	2	2	1	1	2	6	0	0.571429	0.6	1.14286	2.57143	6.57143	0.571429	0.4	0.8	3.8	8	5.6	2.6
11	1	2	26	7.1	1	2	9	0	1	2	2	12	0.571429	1.14286	2	2	0.428571	7.14286	0	1	2	2	1	1	1	1	3	0.142857	0.428571	0.3	0.571429	0	6.14286	0	0	0.8	0	5.71429	5	0.4
11	1	2	26	8.3	1	2	8	2	2	1	2	10.5714	2.57143	1.14286	2	2	0.571429	4.85714	1.57143	1	2	2	1	1	1	1	4	0.857143	0.285714	0.4	1	1.57143	2.42857	0	0	0.8	1.1	4.85714	3.4	1.8
1	1	1	24	7.16	2	2	6	0	1	1	2	16.7143	8.42857	1.28571	2	2	1	4.14286	3.42857	1	2	2	2	1	1	2	7	0	0	0.7	5.71429	2.71429	1.57143	2.71429	1.9	0.9	2.4	4.57143	2.9	5.9
1	1	1	24	7.22	2	2	5	0.142857	1	1	1	17.2857	7.42857	1.28571	2	2	1.14286	3.57143	2.14286	1	2	2	2	1	1	1	8	0	0	0.8	6.57143	0.857143	1.57143	3.57143	2.5	0.9	1.5	3.57143	2.5	5.2
7	1	2	23	7.1	1	2	5	0	2	1	2	32.5714	8.71429	1.28571	2	2	1.14286	14.1429	3.57143	2	2	2	2	2	2	2	8	0.714286	1.14286	0.8	6.28571	2.42857	0.857143	15.5714	10.9	0.9	2.5	14.1429	9.9	6.1
8	1	2	26	9.42	2	2	7	0.142857	1	1	1	11.4286	3.14286	1.28571	2	2	0	3.42857	3.14286	1	2	2	1	1	1	1	0	0	1	0	2.28571	0.857143	2.42857	5.42857	3.8	0.9	2.2	3.42857	2.4	2.2
8	1	2	24	8.6	2	2	8	0	1	1	2	12.1429	4.57143	1.28571	2	2	1.28571	5.14286	3.85714	1	2	2	1	1	1	1	9	0	1	0.9	3.57143	1	3.42857	2.57143	1.8	0.9	2.7	7	3.6	3.2
8	1	2	25	7.3	1	1	9	0	1	1	2	15.2857	4.57143	1.28571	2	2	1	5.42857	1.71429	1	2	2	2	1	1	1	7	0	1	0.7	3	1.57143	4	5.28571	3.7	0.9	1.2	5.85714	3.8	3.2
8	1	2	25	9.4	2	2	8	0.285714	1	1	1	14.8571	3.28571	1.28571	2	2	1	3.85714	2.57143	1	2	2	1	1	1	1	7	1	1	0.7	1.28571	2	5.57143	4.71429	3.3	0.9	1.8	3.28571	2.7	2.3
9	1	2	24	4.9	1	1	6	1.14286	2	1	2	14.2857	5.14286	1.28571	2	2	1.14286	5	3.57143	1	2	2	1	1	1	1	8	0.714286	1	0.8	2.14286	3	4.71429	-9.14286	-6.4	0.9	2.5	3.85714	3.5	3.6
9	1	2	26	8.8	1	2	8	0	1	1	2	14.1429	0.285714	1.28571	2	2	0	13.1429	2.57143	1	1	2	1	1	1	1	0	0	0.857143	0	0.285714	0	9.28571	3.42857	2.4	0.9	1.8	11.2857	9.2	0.2
9	1	2	24	6.9	2	2	2	0.428571	1	1	2	18.2857	3.28571	1.28571	2	2	1	8.14286	2.28571	1	2	2	2	1	1	2	7	0	0.857143	0.7	1.42857	1.85714	8.14286	2.57143	1.8	0.9	1.6	8.57143	5.7	2.3
10	1	2	23	5.7	1	2	9	0	2	1	2	15.2857	5.42857	1.28571	2	2	1.28571	9.85714	4.42857	1	2	2	1	1	1	1	9	1	0.857143	0.9	3	2.42857	7.57143	0.285714	0.2	0.9	3.1	10.4286	6.9	3.8
10	1	2	24	7.4	1	2	9	3.14286	2	1	2	14.1429	3.85714	1.28571	2	2	1.14286	4.42857	1.14286	1	2	2	1	1	1	1	8	0.857143	0.857143	0.8	2.42857	1.42857	3.85714	2.28571	1.6	0.9	0.8	4.14286	3.1	2.7
10	1	2	25	6.9	1	2	1	1.85714	2	1	2	13.7143	3.57143	1.28571	2	2	1	4	0.571429	1	2	2	1	1	1	1	7	0.857143	0.857143	0.7	1.28571	2.28571	4.85714	3.14286	2.2	0.9	0.4	4.14286	2.8	2.5
10	1	2	23	5.9	1	2	9	0	2	1	1	16.5714	13.8571	1.28571	2	2	1.42857	5	2.57143	1	2	2	2	1	1	2	10	0.714286	0.857143	1	1.57143	12.2857	8.28571	1.28571	0.9	0.9	1.8	5.57143	3.5	9.7
11	1	2	25	7.6	1	2	7	0	2	1	2	11.4286	2.57143	1.28571	2	2	1	7.57143	1	1	2	2	1	1	1	1	7	0.285714	0.714286	0.7	0.714286	1.85714	4.42857	0	0	0.9	0.7	7.28571	5.3	1.8
11	1	2	26	8.7	2	2	6	3.57143	2	1	2	17.2857	2.71429	1.28571	2	2	0.857143	2.14286	5.42857	1	2	2	2	1	2	1	6	0.571429	0.571429	0.6	1.57143	1.14286	5.42857	6.28571	4.4	0.9	3.8	10.2857	1.5	1.9
11	1	2	26	9.6	2	2	8	0	2	1	2	13.8571	2.57143	1.28571	2	2	0	10.5714	6.14286	1	2	2	2	1	1	2	0	0.428571	0.571429	0	0.571429	2	9.42857	1.85714	1.3	0.9	4.3	10.5714	7.4	1.8
11	1	2	25	6.7	2	1	7	0	1	1	2	13.5714	4	1.28571	2	2	1.14286	10.4286	2.57143	1	2	2	2	1	1	2	8	0	0.285714	0.8	1.14286	2.85714	6.85714	3.42857	2.4	0.9	1.8	10.2857	7.3	2.8
0	2	1	25	9.09	2	2	5	0	1	1	1	16	6.57143	1.42857	2	2	0	1.57143	4.14286	1	2	2	1	1	1	2	0	0	0	0	6.57143	0	0.714286	1.71429	1.2	1	2.9	1.85714	1.1	4.6
7	2	2	23	6.62	1	2	8	0	2	1	2	13.7143	5.71429	1.42857	2	2	1.57143	2.42857	2.57143	1	2	2	1	1	1	2	11	1.28571	1.28571	1.1	2.57143	3.14286	3.85714	2.71429	1.9	1	1.8	3.57143	1.7	4
11	2	2	25	6.5	1	2	7	0	1	1	2	15.2857	5.14286	1.42857	2	2	0.857143	8.28571	6	1	2	2	2	1	1	1	6	0.571429	0.571429	0.6	1	4.14286	7.14286	1.57143	1.1	1	4.2	8.28571	5.8	3.6
0	1	1	26	8.61	2	2	6	0	1	1	2	11.7143	3.14286	1.42857	2	2	0	2.85714	1.42857	1	2	2	1	1	1	2	0	0	0	0	3.14286	0	1	7	4.9	1	1	2.14286	2	2.2
1	1	1	24	7.52	2	2	7	0.285714	2	1	1	18.1429	7.28571	1.42857	2	2	2	3	4.42857	1	2	2	2	1	1	1	14	0	0	1.4	7.28571	0	4	3.57143	2.5	1	3.1	3	2.1	5.1
6	1	2	23	5.2	1	2	7	0	1	1	2	14.5714	3.85714	1.42857	2	2	1.57143	2.28571	2.85714	1	2	2	2	1	1	1	11	1.71429	1.57143	1.1	3.85714	0	2	8.28571	5.8	1	2	3	1.6	2.7
7	1	2	25	8.33	2	2	8	3.14286	2	1	2	11.5714	3.57143	1.42857	2	2	0.571429	3.28571	2.85714	1	2	2	2	1	1	1	4	1.28571	1.28571	0.4	2.85714	0.714286	4.71429	5.14286	3.6	1	2	2.28571	2.3	2.5
7	1	2	25	7.7	2	2	8	0.714286	1	1	2	13.4286	3.71429	1.42857	2	2	0	6.42857	2.57143	1	1	2	2	1	1	2	0	1.14286	1.14286	0	1.14286	2.57143	3	7.42857	5.2	1	1.8	3.28571	4.5	2.6
8	1	2	24	8.2	2	2	5	0	2	1	2	23.8571	9.71429	1.42857	2	2	1	23.1429	12.5714	2	1	2	2	2	2	1	7	1	1	0.7	5.71429	4	5.28571	4.57143	3.2	1	8.8	23.7143	16.2	6.8
9	1	2	26	9.4	1	2	8	0	1	1	2	14.4286	4.57143	1.42857	2	2	0	5.71429	2.42857	1	2	2	1	1	1	1	0	0.285714	1	0	1.28571	3.28571	3.42857	4.42857	3.1	1	1.7	5.14286	4	3.2
10	1	2	25	8.2	1	2	8	1.42857	1	1	2	15.8571	4.71429	1.42857	2	2	0.714286	7	2.85714	1	2	2	2	1	1	1	5	0.857143	0.857143	0.5	1.42857	3.28571	5.57143	0.285714	0.2	1	2	7.42857	4.9	3.3
11	1	2	25	7.7	1	2	7	0	2	1	2	11.4286	3.28571	1.42857	2	2	1.28571	3	2.85714	1	2	2	1	1	1	1	9	0.714286	0.714286	0.9	0.714286	2.57143	4.42857	0	0	1	2	3.28571	2.1	2.3
11	1	2	24	6.3	2	2	7	0.571429	2	1	2	19.2857	3.85714	1.42857	2	2	1.42857	9.57143	0.857143	1	2	2	2	1	1	2	10	1	0.285714	1	0.428571	3.42857	8.57143	0	0	1	0.6	10.8571	6.7	2.7
0	2	1	26	4.8	1	1	4	0	1	2	2	18.4286	12.1429	1.57143	2	2	0.571429	8.85714	6.71429	1	2	2	2	1	1	2	4	0	0	0.4	2.57143	9.57143	1	2.71429	1.9	1.1	4.7	9	6.2	8.5
5	2	1	25	7.29	2	2	6	0	2	1	1	17.8571	4.28571	1.57143	2	2	0.285714	4.42857	2.57143	1	2	2	2	1	1	1	2	0.428571	0	0.2	1.85714	2.42857	5.14286	8.71429	6.1	1.1	1.8	2.28571	3.1	3
7	2	2	23	7.2	2	2	7	1.71429	2	1	2	17.4286	12.5714	1.57143	2	2	1.14286	11.8571	11.5714	1	2	2	2	2	2	2	8	0	1.14286	0.8	6	6.57143	1.57143	2.28571	1.6	1.1	8.1	12.5714	8.3	8.8
9	2	2	25	6.5	2	2	8	0	1	1	2	19	5.14286	1.57143	2	2	1	8.28571	6.42857	1	2	2	2	1	1	2	7	0	0.857143	0.7	2	3.14286	3.14286	0	0	1.1	4.5	8.57143	5.8	3.6
7	1	2	25	8.14	1	2	8	3.14286	2	2	2	12.1429	5.42857	1.57143	2	2	0.857143	5.28571	2.57143	1	2	2	2	1	1	1	6	1.28571	1.28571	0.6	3.28571	2.14286	1.57143	6.57143	4.6	1.1	1.8	2.28571	3.7	3.8
9	1	2	26	9.8	2	2	7	0	1	1	2	12.2857	0.571429	1.57143	2	2	0	10.7143	2	1	1	2	2	1	1	1	0	0	0.857143	0	0.571429	0	9	0	0	1.1	1.4	10.8571	7.5	0.4
6	1	2	25	8.02	1	2	8	1.14286	1	1	2	16.2857	3	1.71429	2	2	0.428571	5.71429	1.57143	1	2	2	2	1	1	2	3	0	1.42857	0.3	3	0	3.42857	4.42857	3.1	1.2	1.1	2.28571	4	2.1
7	1	2	24	4.4	2	2	6	0	1	1	2	19.5714	9.28571	1.71429	2	2	1.57143	7.14286	6.71429	1	2	1	2	1	1	2	11	0.428571	1.14286	1.1	3.85714	5.42857	2.14286	9.28571	6.5	1.2	4.7	3.71429	5	6.5
7	1	2	25	8.3	1	2	8	0	2	1	2	19.1429	4.14286	1.71429	2	2	0	5.28571	3.57143	1	2	2	2	1	1	2	0	0.428571	1.14286	0	1.28571	2.85714	1.71429	9	6.3	1.2	2.5	4.71429	3.7	2.9
9	1	2	24	7.4	2	2	8	0	1	1	2	15.1429	4.71429	1.71429	2	2	1.42857	7.42857	3.57143	1	2	2	1	1	2	1	10	0.142857	1	1	2.71429	2	7.14286	0.142857	0.1	1.2	2.5	4.42857	5.2	3.3
10	1	2	24	6.8	1	2	8	1	2	1	1	14.5714	5	1.71429	2	2	1.42857	6.85714	1.85714	1	2	2	1	1	2	2	10	0.857143	0.857143	1	2.28571	2.71429	5.85714	0	0	1.2	1.3	10.2857	4.8	3.5
11	1	2	24	6.9	2	2	8	0	2	1	2	14.5714	2.85714	1.71429	2	2	1.14286	9	2	1	2	2	2	1	1	1	8	0	0.285714	0.8	0.285714	2.57143	8.14286	1.57143	1.1	1.2	1.4	8.71429	6.3	2
11	1	2	24	6.4	1	2	8	0	2	1	2	12.5714	2.85714	1.71429	2	2	1.14286	8.42857	1	1	2	2	1	1	1	1	8	2.28571	0.285714	0.8	0.428571	2.42857	6.71429	0.857143	0.6	1.2	0.7	9.28571	5.9	2
1	2	1	26	8.1	2	2	5	0.571429	2	1	2	14.4286	4.42857	1.85714	2	2	0.714286	5.57143	6.57143	1	2	2	2	1	2	1	5	0	0	0.5	3	1.42857	5.28571	2.14286	1.5	1.3	4.6	2.85714	3.9	3.1
1	2	1	25	7.3	2	2	3	1	2	1	2	17.1429	5.85714	1.85714	2	2	0.857143	1.57143	4.42857	1	2	2	2	1	1	1	6	0	0	0.6	5.85714	0	3.57143	6.85714	4.8	1.3	3.1	1.28571	1.1	4.1
8	2	2	25	4.7	1	1	8	0	1	2	1	4.14286	3.14286	1.85714	2	2	0	4.14286	1	2	2	1	.	2	1	not checked	0	0.142857	1.14286	0	1.42857	1.71429	0	1	0.7	1.3	0.7	4	2.9	2.2
1	1	1	25	7.18	2	2	4	0	1	1	1	14.8571	8.71429	1.85714	2	2	0	0.714286	5.28571	1	2	2	2	1	1	1	0	0	0	0	8.14286	0.571429	1.85714	1.85714	1.3	1.3	3.7	1.28571	0.5	6.1
3	1	1	25	9.72	2	2	7	0	2	1	2	16.5714	4.42857	1.85714	2	2	0.285714	5.28571	2.42857	1	1	2	2	1	1	2	2	0	0	0.2	2.71429	1.71429	6.14286	5.85714	4.1	1.3	1.7	4.28571	3.7	3.1
3	1	1	25	6.83	2	2	6	0.571429	2	1	2	14.7143	5	1.85714	2	2	1.57143	2.57143	0.428571	1	2	2	2	1	1	2	11	1.28571	0	1.1	3.14286	1.85714	1.42857	8	5.6	1.3	0.3	3.57143	1.8	3.5
4	1	1	24	7.31	1	2	8	0	2	1	2	15.5714	6.71429	1.85714	2	2	0	5	3.42857	1	2	2	2	1	1	2	0	1.14286	0	0	1.14286	5.57143	5.28571	4.71429	3.3	1.3	2.4	4.28571	3.5	4.7
7	1	2	23	6.2	2	2	7	2.14286	2	1	2	17.7143	7.28571	1.85714	2	2	1.85714	2	5	1	2	2	2	1	1	2	13	1	1.14286	1.3	4	3.28571	5.71429	5.14286	3.6	1.3	3.5	3.57143	1.4	5.1
9	1	2	25	8.9	2	2	7	0	1	1	2	19.2857	4.85714	1.85714	2	2	1	4.71429	5.42857	1	2	2	2	1	1	1	7	1	1	0.7	4.57143	0.285714	8.57143	3.14286	2.2	1.3	3.8	3	3.3	3.4
10	1	2	26	4.9	1	1	8	0	2	1	1	15.7143	5	1.85714	2	2	1.14286	9.42857	2.71429	1	1	2	2	1	1	1	8	0.857143	0.857143	0.8	1.57143	3.42857	5.71429	4.71429	3.3	1.3	1.9	9.71429	6.6	3.5
10	1	2	23	6.1	1	2	6	0	2	1	1	29.8571	7.42857	1.85714	2	2	1.14286	19.5714	10.7143	1	2	2	2	2	2	1	8	1.28571	0.714286	0.8	4.71429	2.71429	6.14286	9.57143	6.7	1.3	7.5	28.5714	13.7	5.2
11	1	2	23	5	1	2	5	0	2	1	2	18.8571	7.85714	1.85714	2	2	2	11.1429	4.85714	1	2	2	2	1	2	1	14	0.857143	0.428571	1.4	2.28571	5.57143	2.71429	1	0.7	1.3	3.4	11	7.8	5.5
11	1	2	24	6.5	1	2	8	0	2	1	2	16.4286	6.42857	1.85714	2	2	1.57143	11.1429	2.42857	1	2	2	2	1	2	1	11	1	0.285714	1.1	5.14286	1.28571	6.42857	1.14286	0.8	1.3	1.7	12.4286	7.8	4.5
1	2	1	24	8.52	2	2	4	0	1	1	2	15.2857	8	2	2	2	0.428571	5.14286	4	1	2	2	2	1	1	2	3	0	0	0.3	4.14286	3.85714	1	5.85714	4.1	1.4	2.8	4.28571	3.6	5.6
1	2	1	24	6.83	2	2	8	0	1	1	1	13.2857	13.2857	2	2	2	1.14286	12.2857	12.1429	2	2	2	2	2	1	2	8	0	0	0.8	1.85714	11.4286	0	0	0	1.4	8.5	12.2857	8.6	9.3
3	2	1	25	9.35	1	2	6	0.142857	2	1	2	16.2857	4	2	2	2	1.71429	7.14286	1.85714	1	2	2	2	1	1	2	12	1.28571	0	1.2	1.85714	2.14286	4.71429	3.28571	2.3	1.4	1.3	11.2857	5	2.8
5	2	1	25	9	2	2	7	0.142857	1	1	2	14.2857	5.28571	2	2	2	0.428571	6.28571	5.42857	1	2	2	2	1	1	1	3	0	2	0.3	3.57143	1.71429	6.14286	4.85714	3.4	1.4	3.8	5.71429	4.4	3.7
6	2	2	23	5.04	1	2	6	0	1	1	2	15.2857	7.28571	2	2	2	1	6.71429	4.57143	1	2	2	2	1	1	1	7	0	1.28571	0.7	3.42857	3.85714	0.571429	7.42857	5.2	1.4	3.2	6.28571	4.7	5.1
10	2	2	24	5.3	2	2	6	0	2	1	1	9.28571	9.85714	2	2	2	0.285714	9.14286	7.14286	2	2	2	.	1	1	1	2	0.857143	0.857143	0.2	2.85714	7	0.285714	0	0	1.4	5	9.14286	6.4	6.9
10	2	2	25	8.6	2	2	7	2.28571	2	1	2	16.5714	3.14286	2	2	2	0.571429	7.14286	4	1	2	2	2	1	1	1	4	0	0.714286	0.4	0.714286	2.42857	8.85714	0	0	1.4	2.8	7.42857	5	2.2
3	1	1	24	7.32	1	2	7	0	2	1	2	15.8571	4.85714	2	2	2	0.857143	5.28571	2.85714	1	2	2	2	1	1	2	6	0	0	0.6	3.14286	1.71429	2.57143	7.28571	5.1	1.4	2	5.71429	3.7	3.4
3	1	1	25	8.05	1	2	6	0	1	2	1	15.2857	6.42857	2	2	2	1.71429	2.28571	1.85714	1	2	2	2	1	1	2	12	2.57143	0	1.2	5.14286	1.28571	3.85714	4.14286	2.9	1.4	1.3	3.57143	1.6	4.5
4	1	1	24	7.39	2	2	7	0.857143	2	1	2	4.14286	4.71429	2	2	2	1	0	2.57143	2	2	2	.	1	1	1	7	0.857143	0	0.7	1.71429	3	0	0	0	1.4	1.8	2.28571	0	3.3
5	1	1	24	6.54	1	2	8	0	1	1	2	16.8571	4	2	2	2	0	4.28571	1.71429	1	2	2	2	1	1	2	0	1.42857	3.14286	0	1.85714	2.14286	8.42857	4.85714	3.4	1.4	1.2	2.28571	3	2.8
6	1	2	23	5.3	2	2	6	0	1	1	2	13.8571	4.85714	2	2	2	0.571429	4.14286	3.42857	1	2	2	1	1	1	1	4	1.28571	1.57143	0.4	3.28571	1.57143	4.57143	4.14286	2.9	1.4	2.4	3	2.9	3.4
6	1	2	24	4.72	1	2	8	1.42857	1	1	2	17.2857	7.28571	2	2	2	0.285714	8	3.85714	1	2	2	2	1	1	2	2	0	1.28571	0.2	4.42857	2.85714	3.28571	7.28571	5.1	1.4	2.7	7.14286	5.6	5.1
2	2	1	26	5.19	1	1	4	0	1	2	2	21.2857	9.71429	2.14286	2	2	1	0	7.14286	1	2	1	2	1	1	2	7	0	0	0.7	2.42857	7.28571	2.14286	10.4286	7.3	1.5	5	2.28571	0	6.8
6	2	2	24	7.59	1	2	8	0	2	1	2	16.2857	7.14286	2.14286	2	2	1.28571	10.8571	10.5714	1	2	2	2	2	1	2	9	1.14286	1.57143	0.9	5.28571	1.85714	5.42857	5.14286	3.6	1.5	7.4	8	7.6	5
8	2	2	26	8.6	2	2	8	3.42857	2	1	2	19.5714	5.28571	2.14286	2	2	1.42857	18	5.42857	1	2	2	2	2	2	1	10	0	1	1	2.57143	2.71429	5.71429	3.28571	2.3	1.5	3.8	19.1429	12.6	3.7
8	2	2	23	6.5	1	2	7	0	1	1	2	22.5714	5	2.14286	2	2	1.28571	21	6.57143	1	2	2	1	2	1	1	9	0	1	0.9	4.14286	0.857143	4.28571	0.428571	0.3	1.5	4.6	21.1429	14.7	3.5
4	1	1	25	6	2	2	5	0	1	2	1	16.8571	7	2.14286	2	2	0.857143	0	4.71429	1	2	2	2	1	2	2	6	0.857143	0	0.6	1.85714	5.14286	7.85714	7.57143	5.3	1.5	3.3	4.42857	0	4.9
5	1	1	24	7.85	2	2	7	0	1	1	2	15	7	2.14286	2	2	0	5.85714	2.42857	1	2	2	2	1	1	2	0	0.428571	0	0	3.42857	3.57143	5.85714	3.71429	2.6	1.5	1.7	3.14286	4.1	4.9
5	1	1	26	9.24	2	2	9	0	2	1	2	13.1429	7.14286	2.14286	2	2	0	3.42857	5.42857	1	2	2	2	1	1	1	0	0.428571	0	0	5.42857	1.71429	4.85714	3.57143	2.5	1.5	3.8	2.42857	2.4	5
6	1	2	24	7.17	2	2	7	0.285714	2	1	2	15.2857	2.71429	2.14286	2	2	1.14286	3.14286	2.71429	1	2	2	2	1	1	2	8	1.28571	1.42857	0.8	2.42857	0.285714	2.71429	5.57143	3.9	1.5	1.9	2.85714	2.2	1.9
9	1	2	23	6.5	2	2	8	0	2	1	2	8.14286	5.28571	2.14286	2	2	1.28571	7	3.57143	2	2	2	.	1	2	1	9	1	1	0.9	4.85714	0.428571	0	0.571429	0.4	1.5	2.5	8.14286	4.9	3.7
10	1	2	26	9.5	1	2	9	0	2	1	2	13.8571	1.85714	2.14286	2	2	0	0	2.71429	1	2	2	1	1	1	1	0	0.857143	0.857143	0	0.857143	1	4.14286	4.28571	3	1.5	1.9	0	0	1.3
11	1	2	24	8.5	2	2	3	0	2	1	2	13.1429	7.28571	2.14286	2	2	0.857143	5.71429	3.28571	1	2	2	2	2	1	1	6	0.571429	0.571429	0.6	3	4.28571	4.28571	1.85714	1.3	1.5	2.3	9.71429	4	5.1
4	2	1	23	4.41	1	1	6	0	1	2	1	16	6.42857	2.28571	2	2	0.857143	0	3.42857	1	2	2	2	1	1	2	6	1.14286	0	0.6	1.14286	5.28571	4.28571	4.28571	3	1.6	2.4	5	0	4.5
9	2	2	25	7.9	2	2	7	0.428571	2	1	2	20.4286	10.8571	2.28571	2	2	2.85714	10.2857	8.14286	1	2	2	2	1	1	2	20	1	1	2	9.57143	1.28571	6.28571	10	7	1.6	5.7	11.2857	7.2	7.6
2	1	1	23	9	2	2	7	0	2	1	2	17.1429	9.28571	2.28571	2	2	0.571429	5.57143	2.85714	1	2	2	2	1	1	2	4	0	0	0.4	1.42857	7.85714	2.57143	7.71429	5.4	1.6	2	2.57143	3.9	6.5
3	1	1	25	8.84	1	2	7	0	1	2	1	15.2857	6	2.28571	2	2	1.57143	2.42857	1.42857	1	2	2	2	1	1	2	11	1.85714	0	1.1	2.14286	3.85714	4.57143	4.85714	3.4	1.6	1	3.57143	1.7	4.2
5	1	1	24	7.38	2	2	7	0	1	1	2	18.8571	8	2.28571	2	2	0	8.28571	5.14286	1	2	2	2	1	2	2	0	1.42857	2.57143	0	2	6	4.57143	8	5.6	1.6	3.6	6.14286	5.8	5.6
6	1	2	23	6.07	1	2	8	0	1	1	2	16	7	2.28571	2	2	1.57143	3.28571	4.85714	1	2	2	2	1	1	1	11	1.57143	1.57143	1.1	3.71429	3.28571	2.42857	7.14286	5	1.6	3.4	4	2.3	4.9
8	1	2	25	9.9	1	2	7	0.142857	2	1	2	17.2857	3.14286	2.28571	2	2	0.571429	5.71429	2.42857	1	2	2	2	1	1	1	4	0	1	0.4	1.85714	1.28571	5.14286	10.7143	7.5	1.6	1.7	5.28571	4	2.2
10	1	2	26	6.2	1	1	8	0	1	2	2	17	2.28571	2.28571	2	2	0	8.85714	2.85714	1	2	2	2	1	1	1	0	0	0.857143	0	0.428571	1.85714	9.28571	4.14286	2.9	1.6	2	8	6.2	1.6
10	1	2	23	5.8	2	2	9	1.71429	2	1	2	22.5714	6.28571	2.28571	2	2	1.57143	7.14286	2.42857	1	2	2	2	1	1	1	11	0.571429	0.857143	1.1	2.28571	4	6.42857	7.57143	5.3	1.6	1.7	9.85714	5	4.4
6	1	2	24	6.65	2	1	8	0	1	1	2	16.8571	6	2.42857	2	2	1	4.71429	5.85714	1	2	2	2	1	2	2	7	0	1.42857	0.7	3.14286	2.85714	4.42857	4.28571	3	1.7	4.1	3.42857	3.3	4.2
6	1	2	25	6.53	2	2	7	1	1	1	2	16.2857	4.42857	2.42857	2	2	1.28571	5.85714	1.14286	1	2	2	2	1	1	2	9	1.28571	1.28571	0.9	3.42857	1	3.57143	7.28571	5.1	1.7	0.8	3.71429	4.1	3.1
9	1	2	23	5.5	2	2	8	0	1	1	1	20.1429	10.1429	2.42857	2	2	1.28571	19	7.71429	2	2	2	2	1	2	2	9	0	0.857143	0.9	9.57143	0.571429	10	0.142857	0.1	1.7	5.4	18.8571	13.3	7.1
10	1	2	23	6.6	2	2	10	0	2	1	2	19.1429	6	2.42857	2	2	1.14286	6.28571	3.71429	1	2	2	1	1	2	2	8	0	0.714286	0.8	2.42857	3.57143	8	0.285714	0.2	1.7	2.6	4.57143	4.4	4.2
11	1	2	23	5.5	1	2	7	0	2	1	2	14.8571	4.28571	2.42857	2	2	1.71429	9.28571	1.42857	1	2	2	2	1	2	1	12	0.857143	0.714286	1.2	2.28571	2	8.14286	0.142857	0.1	1.7	1	16.4286	6.5	3
11	1	2	26	7.9	1	2	8	7	2	1	2	19.8571	9	2.42857	2	2	0.857143	14.5714	5.57143	1	2	2	2	1	2	2	6	0.142857	0.571429	0.6	5.57143	3.42857	14	4	2.8	1.7	3.9	13.1429	10.2	6.3
11	1	2	23	6.1	2	2	7	0	2	1	2	21.8571	7.28571	2.42857	2	2	1.85714	10.8571	5.42857	1	2	2	1	1	1	1	13	0.571429	0.428571	1.3	4.14286	3.14286	5	8.85714	6.2	1.7	3.8	10.4286	7.6	5.1
6	1	2	23	5.47	1	2	7	0	1	1	2	16.5714	6.42857	2.57143	2	2	1	2.85714	2.14286	1	2	2	2	1	2	2	7	1	1.57143	0.7	2.85714	3.57143	6	4.71429	3.3	1.8	1.5	3.57143	2	4.5
8	1	2	24	7	2	2	8	5.71429	2	1	2	19.7143	9	2.57143	2	2	1.14286	3.42857	6.42857	1	2	2	2	1	1	2	8	0	1	0.8	7.28571	1.71429	7.14286	4.42857	3.1	1.8	4.5	7.14286	2.4	6.3
9	1	2	24	7.9	2	2	8	0	1	1	2	14	4.57143	2.57143	2	2	1.14286	7	1	1	2	2	2	1	1	1	8	0.285714	1	0.8	3.14286	1.42857	4.14286	2.85714	2	1.8	0.7	7.42857	4.9	3.2
7	2	2	23	6.8	1	2	7	0	2	1	2	18.7143	7.85714	2.71429	2	2	1	7.71429	3.14286	1	2	2	2	1	2	2	7	0.571429	1.14286	0.7	4.14286	3.71429	3.85714	8.85714	6.2	1.9	2.2	5	5.4	5.5
6	1	2	24	7.2	2	2	8	0	1	1	2	16.4286	9.14286	2.71429	2	2	1.57143	8.57143	6	1	2	2	2	1	2	1	11	0	1.28571	1.1	5.42857	3.71429	4.28571	5	3.5	1.9	4.2	8.57143	6	6.4
9	1	2	26	7.7	1	2	9	0	1	1	2	14.4286	1.57143	2.71429	2	2	0.571429	4.57143	0	1	2	2	1	1	1	1	4	1	1	0.4	1.57143	0	6.42857	0.142857	0.1	1.9	0	2	3.2	1.1
10	1	2	24	7.4	1	2	8	0	2	1	2	15.2857	4.57143	2.71429	2	2	0.571429	10.8571	3.71429	1	2	2	2	1	1	2	4	0	0.857143	0.4	1.85714	2.71429	8.14286	4.71429	3.3	1.9	2.6	10.7143	7.6	3.2
11	1	2	24	6.3	1	2	7	0.142857	2	1	2	13.7143	3.42857	2.71429	2	2	1.14286	8.42857	4	1	2	2	1	1	1	1	8	0	0.571429	0.8	1.28571	2.14286	7.28571	0.857143	0.6	1.9	2.8	9.14286	5.9	2.4
11	1	2	25	6.4	1	2	7	0	2	1	2	14.7143	10	2.71429	2	2	1	10	5.71429	1	2	2	1	2	1	1	7	0	0.285714	0.7	2.85714	7.14286	0.428571	0	0	1.9	4	9.14286	7	7
1	2	1	24	6.88	1	2	2	0	1	1	1	20	11.4286	2.85714	2	2	1.14286	3.85714	1.71429	1	2	2	2	1	1	1	8	0	0	0.8	11.2857	0.142857	0.857143	7.85714	5.5	2	1.2	2.85714	2.7	8
7	2	2	24	6.4	2	2	7	0	2	1	2	7.14286	7.42857	2.85714	2	2	1.42857	1.57143	4.42857	2	2	2	.	1	2	not checked	10	0.857143	1.14286	1	1.14286	6.28571	0	0	0	2	3.1	7.14286	1.1	5.2
9	1	2	25	7.7	2	2	7	0	1	1	2	18.7143	5.42857	2.85714	2	2	1	8.85714	2.57143	1	2	2	2	1	2	1	7	0	0.857143	0.7	2.28571	3.14286	2.28571	2.42857	1.7	2	1.8	8.57143	6.2	3.8
10	1	2	24	6.4	1	2	2	0	1	1	2	17.7143	5.71429	2.85714	2	2	1	13.5714	0.285714	1	2	2	2	2	1	1	7	0	0.857143	0.7	3.14286	2.57143	8	0.285714	0.2	2	0.2	13.4286	9.5	4
11	1	2	26	9	2	2	9	0.142857	2	1	2	11.7143	3	2.85714	2	2	0	7	2.28571	1	2	2	1	1	1	1	0	0	0.571429	0	1.42857	1.57143	4.71429	0	0	2	1.6	3.28571	4.9	2.1
11	1	2	23	5.6	1	2	6	0	2	1	2	17.8571	7.71429	2.85714	2	2	1.85714	10	2.42857	1	2	2	2	1	1	1	13	0	0.428571	1.3	4.28571	3.42857	4.14286	1.71429	1.2	2	1.7	10.2857	7	5.4
11	1	2	24	5.7	1	2	8	2.14286	2	2	2	15.2857	5.57143	2.85714	2	2	1.28571	8.42857	0.857143	1	2	2	1	1	1	1	9	1.42857	0.142857	0.9	2.42857	3.14286	2	5.71429	4	2	0.6	8.71429	5.9	3.9
7	1	2	23	5.3	1	2	8	0	1	1	2	21	8.28571	2.85714	2	2	1.57143	4.14286	6.71429	1	2	2	2	1	2	2	11	1	1.14286	1.1	2.28571	6	2	11.1429	7.8	2	4.7	5.57143	2.9	5.8
0	2	1	26	7	2	2	3	0	1	2	2	16.7143	6.85714	3	2	2	1	6.28571	3.28571	1	2	2	2	1	1	2	7	0	0	0.7	6.57143	0.285714	0	5.14286	3.6	2.1	2.3	6	4.4	4.8
6	1	2	24	6.66	1	2	7	0	2	1	2	14.4286	4.14286	3	2	2	1	3.14286	3.42857	1	2	2	2	1	1	2	7	1.14286	1.57143	0.7	3.57143	0.571429	3.71429	7	4.9	2.1	2.4	2.57143	2.2	2.9
6	1	2	23	4.87	1	2	6	1.28571	1	1	2	20.1429	13.2857	3	2	2	1.28571	8.57143	8.57143	1	2	2	2	2	1	1	9	0	1.28571	0.9	8.71429	4.57143	3.28571	5.14286	3.6	2.1	6	9.42857	6	9.3
8	1	2	24	6.4	2	2	6	5.71429	2	1	2	19	12	3	2	2	1.42857	9.14286	7.57143	1	2	2	2	1	2	1	10	0	1	1	6.28571	5.71429	4.57143	5.57143	3.9	2.1	5.3	8.71429	6.4	8.4
8	1	2	26	9.7	2	2	8	0	1	1	1	16.7143	5.57143	3	2	2	0	4	1.57143	1	2	2	2	1	1	2	0	0	1	0	4.57143	1	4.85714	6.57143	4.6	2.1	1.1	3.42857	2.8	3.9
11	1	2	24	7	1	2	5	2.57143	2	1	2	13.7143	5.28571	3	2	2	0.857143	10.7143	3.14286	1	2	2	1	2	1	1	6	0	0.428571	0.6	1.42857	3.85714	5.71429	0	0	2.1	2.2	11.1429	7.5	3.7
0	2	1	26	5.17	2	2	6	0	1	2	2	40.5714	14.1429	3.14286	2	2	1.14286	4.28571	5	1	2	2	2	1	1	2	8	0	0	0.8	13.2857	0.857143	0.857143	23.1429	16.2	2.2	3.5	6.85714	3	9.9
5	1	1	24	7.76	2	2	6	0	1	1	1	19.4286	7.57143	3.14286	2	2	1.14286	5.28571	5.71429	1	2	2	2	1	1	2	8	2.42857	1.85714	0.8	4.71429	2.85714	6.14286	7.71429	5.4	2.2	4	7.28571	3.7	5.3
9	1	2	23	6.6	2	2	7	0	1	1	1	16.7143	7	3.14286	2	2	2.28571	11.1429	6.28571	1	2	2	2	1	1	2	16	1	1	1.6	4.42857	2.57143	0.714286	5.42857	3.8	2.2	4.4	11.5714	7.8	4.9
6	2	2	23	5.84	2	2	8	0	1	1	2	14	4.42857	3.28571	2	2	1.42857	6.28571	5.28571	1	2	2	2	1	2	2	10	0	1.28571	1	2.42857	2	5.57143	3.14286	2.2	2.3	3.7	7	4.4	3.1
6	1	2	24	6.81	2	2	3	0	1	1	2	15.1429	7.28571	3.42857	2	2	0.714286	3.28571	3.85714	1	2	2	2	1	2	1	5	1.28571	1.57143	0.5	3.14286	4.14286	6	3.57143	2.5	2.4	2.7	2.28571	2.3	5.1
6	1	2	26	8.89	2	2	8	0	2	1	1	12.1429	5.57143	3.42857	2	2	1.14286	2.57143	4	1	2	2	2	1	1	1	8	0	1.42857	0.8	2.14286	3.42857	5.42857	2.85714	2	2.4	2.8	2.85714	1.8	3.9
9	1	2	25	7.7	1	2	9	0	1	1	2	17.2857	5.14286	3.42857	2	2	1	9	5.42857	1	2	2	2	1	2	1	7	1	1	0.7	2.42857	2.71429	7.57143	4.14286	2.9	2.4	3.8	7.57143	6.3	3.6
11	2	2	23	5.6	1	2	7	0	2	1	2	15.4286	4	3.57143	2	2	1.57143	9.85714	3.28571	1	2	2	1	1	1	2	11	0.714286	0.714286	1.1	0.428571	3.57143	7	0.142857	0.1	2.5	2.3	8.71429	6.9	2.8
11	1	2	24	7.7	1	2	8	0	2	1	2	13.5714	1.85714	3.57143	2	2	1	6.85714	4.14286	1	2	2	2	1	1	2	7	0	0.571429	0.7	0.571429	1.28571	3.57143	2.57143	1.8	2.5	2.9	6.85714	4.8	1.3
9	2	2	24	6.5	2	2	7	0	1	1	2	27.8571	4.42857	3.71429	2	2	1.28571	22.5714	3.14286	1	2	2	2	1	1	1	9	0.428571	1	0.9	3.14286	1.28571	12.7143	1.42857	1	2.6	2.2	22.1429	15.8	3.1
3	1	1	26	6.48	2	2	2	0	1	2	1	14.7143	10	3.85714	2	2	1.57143	4.57143	4.85714	1	2	2	2	1	1	1	11	0	0	1.1	2.57143	7.42857	0.714286	5	3.5	2.7	3.4	6.28571	3.2	7
6	2	2	25	8.53	2	2	7	3.42857	2	1	2	22.7143	7.14286	4.14286	2	2	2	9.28571	4.85714	1	2	2	2	1	1	2	14	1.57143	1.28571	1.4	5.42857	1.71429	7.14286	8	5.6	2.9	3.4	9.71429	6.5	5
10	1	2	24	6.5	1	2	8	3	2	1	2	15.4286	4.14286	4.14286	2	2	1.14286	10.2857	10.5714	1	2	2	1	1	1	1	8	1	0.714286	0.8	3	1.14286	4.42857	2.57143	1.8	2.9	7.4	10.2857	7.2	2.9
9	1	2	23	5.9	2	1	6	0.285714	2	1	2	17.1429	5.28571	4.28571	2	2	1.28571	10.1429	3.71429	1	2	2	2	1	1	1	9	1	1	0.9	3.85714	1.42857	8.85714	1.14286	0.8	3	2.6	8.42857	7.1	3.7
10	1	2	23	5.9	1	2	8	0.857143	2	.	1	29.8571	12.8571	4.28571	2	2	1.28571	21.1429	11.4286	1	2	2	2	1	2	1	9	0.857143	0.857143	0.9	2.14286	10.7143	11.4286	9.71429	6.8	3	8	11.1429	14.8	9
8	2	2	23	6.4	2	2	8	0	1	1	1	24	9	4.42857	2	2	1.28571	9.71429	6.85714	1	2	2	2	1	1	1	9	0	1	0.9	2.85714	6.14286	4	13	9.1	3.1	4.8	7.28571	6.8	6.3
11	1	2	24	8.1	1	2	7	0	1	1	2	18	3	4.42857	2	2	1	6.57143	1	1	2	2	2	1	2	2	7	0	0.571429	0.7	2.71429	0.285714	2.71429	8	5.6	3.1	0.7	8.71429	4.6	2.1
3	2	1	24	7.42	2	2	7	2.71429	2	1	2	11.5714	10.7143	4.57143	2	2	0.571429	3.42857	4.71429	1	2	2	2	1	1	2	4	1.57143	0	0.4	5	5.71429	1.42857	0	0	3.2	3.3	11.5714	2.4	7.5
8	2	2	24	6.7	1	2	8	0	2	1	2	36.7143	13.2857	4.57143	2	2	0	36.5714	10.1429	2	1	2	2	1	1	1	0	0	1	0	7.85714	5.42857	11.2857	16.2857	11.4	3.2	7.1	34.7143	25.6	9.3
9	1	2	25	5.8	2	2	4	0	1	1	2	17.7143	6.85714	4.57143	2	2	1.28571	10.5714	2	1	2	1	2	1	1	1	9	0	0.857143	0.9	4.85714	2	4.28571	2	1.4	3.2	1.4	10.5714	7.4	4.8
1	1	1	23	5.78	1	2	8	0	2	1	1	45.8571	15.7143	4.71429	2	2	2	0	7	2	2	2	2	1	1	2	14	0	0	1.4	14.8571	0.857143	10.1429	23.8571	16.7	3.3	4.9	10.5714	0	11
7	1	2	23	5.28	2	2	7	0	1	1	2	38	15	5.14286	2	2	0.714286	14	13.7143	1	2	2	2	1	1	2	5	1.14286	1.28571	0.5	8.42857	6.57143	21.1429	7.85714	5.5	3.6	9.6	9	9.8	10.5
10	1	2	25	8.3	1	2	8	0.571429	2	1	2	25.7143	2.57143	5.28571	2	2	0	14.7143	2	1	2	2	2	1	1	2	0	0	0.857143	0	0.285714	2.28571	11.4286	7.14286	5	3.7	1.4	9.14286	10.3	1.8
6	1	2	24	5.7	1	2	7	0	1	1	2	22.8571	8	5.42857	2	2	1.57143	7	4.14286	1	2	2	2	1	2	2	11	0	1.28571	1.1	4.57143	3.42857	4.71429	9.71429	6.8	3.8	2.9	7.28571	4.9	5.6
10	1	2	23	5.9	2	2	7	0	1	1	2	17.7143	7.28571	5.42857	2	2	1	8.71429	2.28571	1	2	2	2	1	2	1	7	0	0.857143	0.7	1.85714	5.42857	1.42857	9.14286	6.4	3.8	1.6	5.85714	6.1	5.1
5	2	1	24	5.69	2	2	7	0.142857	1	1	2	33.5714	15	5.57143	2	2	1.14286	6.42857	13.2857	2	2	2	2	1	1	2	8	0	2.28571	0.8	11.4286	3.57143	20	0	0	3.9	9.3	10.1429	4.5	10.5
11	2	2	23	5.1	2	1	7	0	1	1	2	18.4286	9	5.57143	2	2	1.85714	9.85714	8.71429	1	2	2	2	2	1	2	13	0	0.571429	1.3	2.85714	6.14286	7.28571	0	0	3.9	6.1	11.1429	6.9	6.3
8	2	2	25	5.1	1	1	8	0	1	1	2	36	8	5.71429	2	2	1.14286	8	6.42857	1	2	2	2	1	1	1	8	0	1	0.8	0	8	14.4286	18.4286	12.9	4	4.5	5.28571	5.6	5.6
9	1	2	26	6	1	2	7	0	1	2	2	23	6.57143	6.14286	2	2	1.14286	15.1429	8.42857	1	2	2	2	1	1	1	8	0.142857	1	0.8	3.42857	3.14286	6.57143	4.14286	2.9	4.3	5.9	20.7143	10.6	4.6
9	1	2	24	8.4	2	2	8	0.142857	2	1	1	26.1429	8.42857	6.28571	2	2	1	10.8571	5.14286	1	2	2	2	1	1	2	7	0	0.857143	0.7	5.57143	2.85714	0.571429	5.85714	4.1	4.4	3.6	10.2857	7.6	5.9
0	2	1	26	8.29	2	2	5	0	1	1	1	40.5714	36.8571	6.42857	2	2	0.571429	1.71429	11.4286	2	2	2	2	1	2	2	4	0	0	0.4	36.8571	0	2	2.85714	2	4.5	8	1.85714	1.2	25.8
9	1	2	24	6.5	2	2	7	1.71429	2	1	2	10.7143	10.7143	6.85714	2	2	1.14286	9.57143	6.71429	2	2	2	.	1	1	1	8	0.571429	1	0.8	0.428571	10.2857	0	0	0	4.8	4.7	10.7143	6.7	7.5
8	1	2	24	6.1	1	2	6	0	1	1	1	33.5714	26.2857	8.71429	2	2	1.28571	21	12.1429	2	2	2	2	1	1	1	9	0	1	0.9	13.7143	12.5714	3.85714	4.57143	3.2	6.1	8.5	27.7143	14.7	18.4
0	1	1	26	8.91	2	2	7	1.85714	2	1	2	33.4286	33.1429	12.2857	2	2	0	3.28571	10	2	2	2	2	1	1	1	0	0	0	0	33.1429	0	0	0	0	8.6	7	1.57143	2.3	23.2
5	2	1	24	5.61	2	2	8	0	1	1	2	26.5714	24.2857	13.4286	2	2	0.857143	12.8571	8.28571	2	2	2	2	1	2	2	6	2.57143	2.85714	0.6	3.71429	20.5714	3.42857	0	0	9.4	5.8	7.71429	9	17
6	2	2	24	6.69	2	2	7	0	1	1	2	45.2857	25.5714	16.5714	2	2	1	7.28571	7	2	2	2	2	1	2	2	7	1.57143	1.42857	0.7	18.2857	7.28571	14.7143	2.42857	1.7	11.6	4.9	4	5.1	17.9
7	2	2	24	7.2	1	2	8	0	2	1	1	57.7143	27.8571	24.2857	2	2	1.14286	30.7143	20	2	2	2	2	1	1	1	8	1.14286	1.14286	0.8	10	17.8571	25	3.85714	2.7	17	14	1.85714	21.5	19.5
